# Supplementary material for: catena-Poly[[tetra­kis­(hexa­methyl­phospho­ramide-κO)bis­(nitrato-κ2 O,O′)dysprosium(III)] [molybdenum(VI)-di-μ-sulfido-silver(I)-di-μ-sulfido]]
Source: Acta Crystallogr Sect E Struct Rep Online. 2010 Oct 30;66(Pt 11):m1479. doi: 10.1107/S1600536810042728 (PMC3009021; doi:10.1107/S1600536810042728)
Supplement: Supplementary file 1 [file e-66-m1479-sup1.cif]

##############################################################################
###                                                                        ###
###        Electronic paper (Acta Crystallographica Section E)             ###
###                                                                        ###
##############################################################################
#                                                                            #
# This CIF contains the data in a paper accepted for publication in Acta     #
# Crystallographica Section E. It conforms to the requirements of Notes      #
# for Authors for Section E, and has been peer reviewed under the auspices   #
# of the IUCr Commission on Journals.                                        #
#                                                                            #
# Full details of the Crystallographic Information File format               #
# are given in the paper "The Crystallographic Information File (CIF):       #
# a New Standard Archive File for Crystallography" by S. R. Hall, F. H.      #
# Allen and I. D. Brown [Acta Cryst. (1991), A47, 655-685].                  #
#                                                                            #
# The current version of the core CIF dictionary is obtainable from          #
# ftp://ftp.iucr.org/pub/cif_core.dic. The current version number is 2.4.    #
#                                                                            #
# Software is freely available for graphical display of the structure(s) in  #
# this CIF.  For information consult the CIF home page http://www.iucr.org/  #
# cif/home.html                                                              #
#                                                                            #
# This file may be used for bona fide research purposes within the           #
# scientific community so long as proper attribution is given to the journal # 
# article from which it was obtained.                                        #
#                                                                            #
##############################################################################
                                             
data_I
_audit_creation_method     'SHELXTL (Sheldrick, 2008)'
_chemical_name_systematic
;
<i>catena</i>-Poly[[tetrakis(hexamethylphosphoramide-\k<i>O</i>)bis(nitrato-
\k^2^<i>O</i>,<i>O</i>')dysprosium(III)]
[molybdenum(VI)-di-\m-sulfido-silver(I)-di-\m-sulfido]]
;
_chemical_name_common     ?
_chemical_formula_moiety     'C24 H72 Dy N14 O10 P4 +, Ag Mo S4 -'
_chemical_formula_sum     'C24 H72 Ag Dy Mo N14 O10 P4 S4'
_chemical_formula_iupac     '[Dy (N O3)2 (C6 H18 N3 O P)4] [Ag Mo S4]'
_chemical_formula_weight     1335.43
_chemical_melting_point     ?
_symmetry_cell_setting     monoclinic
_symmetry_space_group_name_H-M     'P 21/c'
_symmetry_space_group_name_Hall     '-P 2ybc'
loop_
    _symmetry_equiv_pos_as_xyz
    'x, y, z'
    '-x, y+1/2, -z+1/2'
    '-x, -y, -z'
    'x, -y-1/2, z-1/2'
_cell_length_a     15.786(3)
_cell_length_b     29.671(6)
_cell_length_c     11.331(2)
_cell_angle_alpha     90.00
_cell_angle_beta     90.93(3)
_cell_angle_gamma     90.00
_cell_volume     5306.6(17)
_cell_formula_units_Z     4
_cell_measurement_reflns_used     22208
_cell_measurement_theta_min     2.7338
_cell_measurement_theta_max     29.0920
_cell_measurement_temperature     153(2)
_exptl_crystal_description     block
_exptl_crystal_colour     black-red
_exptl_crystal_size_max     0.35
_exptl_crystal_size_mid     0.25
_exptl_crystal_size_min     0.18
_exptl_crystal_density_diffrn     1.672
_exptl_crystal_density_meas     ?
_exptl_crystal_density_method     'not measured'
_exptl_crystal_F_000     2692
_exptl_absorpt_coefficient_mu     2.325
_exptl_absorpt_correction_type     multi-scan
_exptl_absorpt_process_details     '(CrystalClear; Rigaku, 2008)'
_exptl_absorpt_correction_T_min     0.503
_exptl_absorpt_correction_T_max     0.658
_exptl_special_details
;
;
_diffrn_ambient_temperature     153(2)
_diffrn_radiation_type     MoK\a
_diffrn_radiation_wavelength     0.71073
_diffrn_radiation_source     'fine-focus sealed tube'
_diffrn_radiation_monochromator     graphite
_diffrn_measurement_device_type     'Rigaku Saturn724+'
_diffrn_measurement_method     'dtprofit.ref'
_diffrn_detector_area_resol_mean     ?
_diffrn_reflns_number     25288
_diffrn_reflns_av_R_equivalents     0.0233
_diffrn_reflns_av_sigmaI/netI     0.0353
_diffrn_reflns_theta_min     2.73
_diffrn_reflns_theta_max     26.02
_diffrn_reflns_theta_full     26.02
_diffrn_measured_fraction_theta_max     0.982
_diffrn_measured_fraction_theta_full     0.982
_diffrn_reflns_limit_h_min     -19
_diffrn_reflns_limit_h_max     19
_diffrn_reflns_limit_k_min     -29
_diffrn_reflns_limit_k_max     36
_diffrn_reflns_limit_l_min     -13
_diffrn_reflns_limit_l_max     11
_diffrn_standards_number     0
_diffrn_standards_interval_count     ?
_diffrn_standards_interval_time     0
_diffrn_standards_decay_%     0
_refine_special_details
;
Refinement of <i>F</i>^2^ against ALL reflections. The weighted <i>R</i>-factor
<i>wR</i> and goodness of fit <i>S</i> are based on <i>F</i>^2^, conventional
<i>R</i>-factors <i>R</i> are based on <i>F</i>, with <i>F</i> set to zero for
negative <i>F</i>^2^. The threshold expression of <i>F</i>^2^ >
\s(<i>F</i>^2^) is used only for calculating <i>R</i>-factors(gt) <i>etc</i>.
and is not relevant to the choice of reflections for refinement.
<i>R</i>-factors based on <i>F</i>^2^ are statistically about twice as large
as those based on <i>F</i>, and <i>R</i>- factors based on ALL data will be
even larger.
;
_reflns_number_total     10445
_reflns_number_gt     9394
_reflns_threshold_expression     I>2\s(I)
_refine_ls_structure_factor_coef     Fsqd
_refine_ls_matrix_type     full
_refine_ls_R_factor_all     0.0356
_refine_ls_R_factor_gt     0.0317
_refine_ls_wR_factor_gt     0.0701
_refine_ls_wR_factor_ref     0.0740
_refine_ls_goodness_of_fit_ref     1.045
_refine_ls_restrained_S_all     1.045
_refine_ls_number_reflns     10445
_refine_ls_number_parameters     556
_refine_ls_number_restraints     0
_refine_ls_hydrogen_treatment     constr
_refine_ls_weighting_scheme     calc
_refine_ls_weighting_details
         'calc w=1/[\s^2^(Fo^2^)+(0.0305P)^2^+8.9291P] where P=(Fo^2^+2Fc^2^)/3'
_atom_sites_solution_hydrogens     geom
_atom_sites_solution_primary     direct
_atom_sites_solution_secondary     difmap
_refine_ls_shift/su_max     0.002
_refine_ls_shift/su_mean     0.000
_refine_diff_density_max     1.001
_refine_diff_density_min     -0.999
_refine_ls_extinction_method     none
_refine_ls_extinction_coef     ?
loop_
    _atom_type_symbol
    _atom_type_description
    _atom_type_scat_dispersion_real
    _atom_type_scat_dispersion_imag
    _atom_type_scat_source
    'C' 'C' 0.0033 0.0016
                         'International Tables Vol C Tables 4.2.6.8 and 6.1.1.4'
    'H' 'H' 0.0000 0.0000
                         'International Tables Vol C Tables 4.2.6.8 and 6.1.1.4'
    'Ag' 'Ag' -0.8971 1.1015
                         'International Tables Vol C Tables 4.2.6.8 and 6.1.1.4'
    'Dy' 'Dy' -0.1892 4.4098
                         'International Tables Vol C Tables 4.2.6.8 and 6.1.1.4'
    'Mo' 'Mo' -1.6832 0.6857
                         'International Tables Vol C Tables 4.2.6.8 and 6.1.1.4'
    'N' 'N' 0.0061 0.0033
                         'International Tables Vol C Tables 4.2.6.8 and 6.1.1.4'
    'O' 'O' 0.0106 0.0060
                         'International Tables Vol C Tables 4.2.6.8 and 6.1.1.4'
    'P' 'P' 0.1023 0.0942
                         'International Tables Vol C Tables 4.2.6.8 and 6.1.1.4'
    'S' 'S' 0.1246 0.1234
                         'International Tables Vol C Tables 4.2.6.8 and 6.1.1.4'
_computing_data_collection     'CrystalClear (Rigaku, 2008)'
_computing_cell_refinement     'CrystalClear (Rigaku, 2008)'
_computing_data_reduction     'CrystalClear (Rigaku, 2008)'
_computing_structure_solution     'SHELXS97 (Sheldrick, 2008)'
_computing_structure_refinement     'SHELXL97 (Sheldrick, 2008)'
_computing_molecular_graphics     'SHELXTL (Sheldrick, 2008)'
_computing_publication_material     'SHELXTL (Sheldrick, 2008)'
loop_
    _atom_site_type_symbol
    _atom_site_label
    _atom_site_fract_x
    _atom_site_fract_y
    _atom_site_fract_z
    _atom_site_U_iso_or_equiv
    _atom_site_adp_type
    _atom_site_calc_flag
    _atom_site_refinement_flags
    _atom_site_occupancy
    _atom_site_disorder_assembly
    _atom_site_disorder_group
    Dy Dy1 0.737719(10) 0.082623(5) 0.827853(15) 0.01950(5) Uani d . 1 . .
    P P1 0.52135(6) 0.13298(3) 0.82207(9) 0.0266(2) Uani d . 1 . .
    P P2 0.69790(7) -0.03042(3) 0.69823(9) 0.0289(2) Uani d . 1 . .
    P P3 0.95845(6) 0.09627(3) 0.73131(10) 0.0283(2) Uani d . 1 . .
    P P4 0.79428(8) 0.14677(4) 1.09803(10) 0.0402(3) Uani d . 1 . .
    O O1 0.60267(15) 0.10717(8) 0.8236(2) 0.0274(6) Uani d . 1 . .
    O O2 0.70672(16) 0.01805(8) 0.7283(2) 0.0286(6) Uani d . 1 . .
    O O3 0.87595(15) 0.08051(8) 0.7800(2) 0.0298(6) Uani d . 1 . .
    O O4 0.77256(16) 0.12686(8) 0.9820(2) 0.0300(6) Uani d . 1 . .
    O O5 0.80099(16) 0.02668(9) 0.9669(2) 0.0321(6) Uani d . 1 . .
    O O6 0.66868(16) 0.04088(9) 0.9901(2) 0.0311(6) Uani d . 1 . .
    O O7 0.75133(17) 0.15817(8) 0.7373(2) 0.0331(6) Uani d . 1 . .
    O O8 0.72330(18) 0.10333(9) 0.6184(2) 0.0326(6) Uani d . 1 . .
    O O9 0.7368(2) 0.00134(11) 1.1224(3) 0.0496(8) Uani d . 1 . .
    O O10 0.7251(3) 0.17185(11) 0.5514(3) 0.0670(11) Uani d . 1 . .
    N N1 0.44407(19) 0.09830(12) 0.8493(3) 0.0319(7) Uani d . 1 . .
    N N2 0.5226(2) 0.17305(12) 0.9216(4) 0.0427(9) Uani d . 1 . .
    N N3 0.5055(2) 0.15715(15) 0.6955(3) 0.0495(10) Uani d . 1 . .
    N N4 0.7203(2) -0.03716(11) 0.5583(3) 0.0367(8) Uani d . 1 . .
    N N5 0.6051(2) -0.04792(13) 0.7374(4) 0.0522(11) Uani d . 1 . .
    N N6 0.7637(3) -0.06553(12) 0.7669(3) 0.0468(10) Uani d . 1 . .
    N N7 1.0342(2) 0.07053(13) 0.8029(3) 0.0414(9) Uani d . 1 . .
    N N8 0.9831(2) 0.14915(12) 0.7387(4) 0.0458(10) Uani d . 1 . .
    N N9 0.9562(2) 0.08656(14) 0.5884(3) 0.0466(10) Uani d . 1 . .
    N N10 0.8965(3) 0.13862(15) 1.1254(5) 0.0758(16) Uani d . 1 . .
    N N11 0.7738(3) 0.20013(12) 1.0971(3) 0.0533(11) Uani d . 1 . .
    N N12 0.7402(4) 0.12385(16) 1.2004(4) 0.0725(15) Uani d . 1 . .
    N N13 0.7356(2) 0.02235(10) 1.0295(3) 0.0310(7) Uani d . 1 . .
    N N14 0.7330(2) 0.14538(11) 0.6336(3) 0.0359(8) Uani d . 1 . .
    C C1 0.3560(2) 0.10709(18) 0.8134(4) 0.0465(12) Uani d . 1 . .
    H H1A 0.3296 0.0794 0.7889 0.070 Uiso calc R 1 . .
    H H1B 0.3548 0.1281 0.7491 0.070 Uiso calc R 1 . .
    H H1C 0.3259 0.1195 0.8789 0.070 Uiso calc R 1 . .
    C C2 0.4534(3) 0.06453(15) 0.9437(4) 0.0402(10) Uani d . 1 . .
    H H2A 0.4317 0.0766 1.0159 0.060 Uiso calc R 1 . .
    H H2B 0.5122 0.0571 0.9545 0.060 Uiso calc R 1 . .
    H H2C 0.4223 0.0379 0.9224 0.060 Uiso calc R 1 . .
    C C3 0.4539(3) 0.18330(17) 1.0017(5) 0.0557(13) Uani d . 1 . .
    H H3A 0.4769 0.1892 1.0791 0.084 Uiso calc R 1 . .
    H H3B 0.4159 0.1581 1.0050 0.084 Uiso calc R 1 . .
    H H3C 0.4237 0.2094 0.9737 0.084 Uiso calc R 1 . .
    C C4 0.5898(3) 0.20739(17) 0.9192(6) 0.0673(17) Uani d . 1 . .
    H H4A 0.5676 0.2348 0.8859 0.101 Uiso calc R 1 . .
    H H4B 0.6357 0.1968 0.8720 0.101 Uiso calc R 1 . .
    H H4C 0.6101 0.2130 0.9982 0.101 Uiso calc R 1 . .
    C C5 0.4640(4) 0.2012(2) 0.6806(6) 0.084(2) Uani d . 1 . .
    H H5A 0.5023 0.2218 0.6437 0.127 Uiso calc R 1 . .
    H H5B 0.4485 0.2127 0.7564 0.127 Uiso calc R 1 . .
    H H5C 0.4141 0.1978 0.6319 0.127 Uiso calc R 1 . .
    C C6 0.5176(4) 0.1322(3) 0.5889(5) 0.086(2) Uani d . 1 . .
    H H6A 0.4638 0.1274 0.5502 0.128 Uiso calc R 1 . .
    H H6B 0.5430 0.1036 0.6073 0.128 Uiso calc R 1 . .
    H H6C 0.5539 0.1489 0.5376 0.128 Uiso calc R 1 . .
    C C7 0.7262(3) -0.08241(15) 0.5065(4) 0.0511(13) Uani d . 1 . .
    H H7A 0.6722 -0.0908 0.4732 0.077 Uiso calc R 1 . .
    H H7B 0.7424 -0.1036 0.5667 0.077 Uiso calc R 1 . .
    H H7C 0.7679 -0.0823 0.4457 0.077 Uiso calc R 1 . .
    C C8 0.6988(3) -0.00220(17) 0.4730(4) 0.0520(13) Uani d . 1 . .
    H H8A 0.7392 -0.0024 0.4107 0.078 Uiso calc R 1 . .
    H H8B 0.6996 0.0266 0.5114 0.078 Uiso calc R 1 . .
    H H8C 0.6432 -0.0078 0.4407 0.078 Uiso calc R 1 . .
    C C9 0.5347(3) -0.01677(19) 0.7464(6) 0.0659(16) Uani d . 1 . .
    H H9A 0.5057 -0.0147 0.6714 0.099 Uiso calc R 1 . .
    H H9B 0.5555 0.0124 0.7689 0.099 Uiso calc R 1 . .
    H H9C 0.4961 -0.0275 0.8047 0.099 Uiso calc R 1 . .
    C C10 0.5811(4) -0.0960(2) 0.7209(6) 0.083(2) Uani d . 1 . .
    H H10A 0.5437 -0.1050 0.7826 0.124 Uiso calc R 1 . .
    H H10B 0.6311 -0.1144 0.7237 0.124 Uiso calc R 1 . .
    H H10C 0.5529 -0.0997 0.6458 0.124 Uiso calc R 1 . .
    C C11 0.7531(5) -0.08082(19) 0.8861(6) 0.0775(19) Uani d . 1 . .
    H H11A 0.7570 -0.1131 0.8885 0.116 Uiso calc R 1 . .
    H H11B 0.6986 -0.0716 0.9136 0.116 Uiso calc R 1 . .
    H H11C 0.7967 -0.0680 0.9358 0.116 Uiso calc R 1 . .
    C C12 0.8532(4) -0.0681(2) 0.7337(6) 0.084(2) Uani d . 1 . .
    H H12A 0.8873 -0.0522 0.7909 0.126 Uiso calc R 1 . .
    H H12B 0.8601 -0.0546 0.6574 0.126 Uiso calc R 1 . .
    H H12C 0.8705 -0.0991 0.7309 0.126 Uiso calc R 1 . .
    C C13 1.1235(3) 0.0808(2) 0.7837(6) 0.077(2) Uani d . 1 . .
    H H13A 1.1532 0.0817 0.8583 0.116 Uiso calc R 1 . .
    H H13B 1.1282 0.1095 0.7453 0.116 Uiso calc R 1 . .
    H H13C 1.1478 0.0578 0.7349 0.116 Uiso calc R 1 . .
    C C14 1.0206(3) 0.02790(17) 0.8615(5) 0.0635(16) Uani d . 1 . .
    H H14A 1.0337 0.0037 0.8086 0.095 Uiso calc R 1 . .
    H H14B 0.9624 0.0257 0.8843 0.095 Uiso calc R 1 . .
    H H14C 1.0566 0.0260 0.9304 0.095 Uiso calc R 1 . .
    C C15 0.9514(3) 0.18288(18) 0.6533(7) 0.086(2) Uani d . 1 . .
    H H15A 0.9078 0.2006 0.6890 0.129 Uiso calc R 1 . .
    H H15B 0.9286 0.1678 0.5849 0.129 Uiso calc R 1 . .
    H H15C 0.9971 0.2022 0.6305 0.129 Uiso calc R 1 . .
    C C16 1.0139(4) 0.1688(2) 0.8498(6) 0.085(2) Uani d . 1 . .
    H H16A 1.0576 0.1903 0.8338 0.127 Uiso calc R 1 . .
    H H16B 1.0365 0.1454 0.8997 0.127 Uiso calc R 1 . .
    H H16C 0.9680 0.1835 0.8888 0.127 Uiso calc R 1 . .
    C C17 0.9077(3) 0.04800(19) 0.5440(4) 0.0566(14) Uani d . 1 . .
    H H17A 0.8956 0.0520 0.4614 0.085 Uiso calc R 1 . .
    H H17B 0.8556 0.0457 0.5860 0.085 Uiso calc R 1 . .
    H H17C 0.9402 0.0209 0.5554 0.085 Uiso calc R 1 . .
    C C18 1.0304(4) 0.0961(2) 0.5161(5) 0.0771(19) Uani d . 1 . .
    H H18A 1.0707 0.0721 0.5246 0.116 Uiso calc R 1 . .
    H H18B 1.0559 0.1239 0.5416 0.116 Uiso calc R 1 . .
    H H18C 1.0130 0.0987 0.4348 0.116 Uiso calc R 1 . .
    C C19 0.9354(4) 0.0953(2) 1.1108(7) 0.086(2) Uani d . 1 . .
    H H19A 0.9904 0.0990 1.0771 0.129 Uiso calc R 1 . .
    H H19B 0.9007 0.0770 1.0593 0.129 Uiso calc R 1 . .
    H H19C 0.9411 0.0807 1.1862 0.129 Uiso calc R 1 . .
    C C20 0.9515(5) 0.1716(3) 1.1851(7) 0.110(3) Uani d . 1 . .
    H H20A 0.9491 0.1672 1.2689 0.166 Uiso calc R 1 . .
    H H20B 0.9328 0.2015 1.1657 0.166 Uiso calc R 1 . .
    H H20C 1.0087 0.1676 1.1596 0.166 Uiso calc R 1 . .
    C C21 0.8026(4) 0.22745(14) 0.9966(4) 0.0508(13) Uani d . 1 . .
    H H21A 0.7646 0.2523 0.9844 0.076 Uiso calc R 1 . .
    H H21B 0.8035 0.2091 0.9268 0.076 Uiso calc R 1 . .
    H H21C 0.8586 0.2387 1.0133 0.076 Uiso calc R 1 . .
    C C22 0.7481(6) 0.22620(19) 1.2004(5) 0.095(3) Uani d . 1 . .
    H H22A 0.7955 0.2433 1.2299 0.142 Uiso calc R 1 . .
    H H22B 0.7290 0.2060 1.2607 0.142 Uiso calc R 1 . .
    H H22C 0.7029 0.2463 1.1782 0.142 Uiso calc R 1 . .
    C C23 0.6502(5) 0.1210(2) 1.1891(6) 0.092(2) Uani d . 1 . .
    H H23A 0.6327 0.0903 1.1994 0.138 Uiso calc R 1 . .
    H H23B 0.6328 0.1313 1.1121 0.138 Uiso calc R 1 . .
    H H23C 0.6246 0.1395 1.2481 0.138 Uiso calc R 1 . .
    C C24 0.7796(7) 0.1055(3) 1.3091(6) 0.129(4) Uani d . 1 . .
    H H24A 0.7501 0.1167 1.3764 0.194 Uiso calc R 1 . .
    H H24B 0.8378 0.1147 1.3139 0.194 Uiso calc R 1 . .
    H H24C 0.7764 0.0732 1.3076 0.194 Uiso calc R 1 . .
    Mo Mo1 0.215792(19) 0.271918(10) -0.02476(3) 0.02053(8) Uani d . 1 . .
    Ag Ag1 0.21712(2) 0.234959(11) 0.21455(3) 0.03744(9) Uani d . 1 . .
    S S1 0.21612(7) 0.19909(3) 0.01654(9) 0.0339(2) Uani d . 1 . .
    S S2 0.21379(7) 0.31529(3) 0.13294(8) 0.0300(2) Uani d . 1 . .
    S S3 0.10204(6) 0.28647(4) -0.13144(9) 0.0363(2) Uani d . 1 . .
    S S4 0.33020(6) 0.28755(4) -0.12530(9) 0.0346(2) Uani d . 1 . .
loop_
    _atom_site_aniso_label
    _atom_site_aniso_U_11
    _atom_site_aniso_U_22
    _atom_site_aniso_U_33
    _atom_site_aniso_U_12
    _atom_site_aniso_U_13
    _atom_site_aniso_U_23
    Dy1 0.01679(9) 0.01407(8) 0.02766(10) -0.00034(6) 0.00165(7) -0.00080(7)
    P1 0.0199(5) 0.0323(5) 0.0277(5) 0.0048(4) 0.0007(4) 0.0059(4)
    P2 0.0360(5) 0.0195(5) 0.0315(5) -0.0072(4) 0.0106(4) -0.0066(4)
    P3 0.0175(4) 0.0257(5) 0.0419(6) -0.0010(4) 0.0043(4) 0.0074(4)
    P4 0.0615(8) 0.0249(5) 0.0336(6) -0.0103(5) -0.0192(6) 0.0016(5)
    O1 0.0196(12) 0.0274(13) 0.0354(15) 0.0040(11) 0.0013(11) -0.0020(12)
    O2 0.0334(14) 0.0196(13) 0.0328(14) -0.0018(11) 0.0014(12) -0.0056(11)
    O3 0.0189(12) 0.0253(13) 0.0452(17) -0.0004(11) 0.0044(12) 0.0057(12)
    O4 0.0337(14) 0.0222(13) 0.0338(15) -0.0012(11) -0.0065(12) -0.0053(11)
    O5 0.0253(14) 0.0268(14) 0.0442(16) 0.0009(11) -0.0002(12) 0.0056(12)
    O6 0.0225(13) 0.0307(14) 0.0402(16) 0.0006(11) 0.0003(12) 0.0064(12)
    O7 0.0391(16) 0.0206(13) 0.0396(16) -0.0052(12) -0.0016(13) 0.0007(12)
    O8 0.0412(16) 0.0237(14) 0.0332(15) -0.0043(12) 0.0073(13) -0.0005(12)
    O9 0.055(2) 0.052(2) 0.0415(18) -0.0042(16) -0.0014(15) 0.0248(16)
    O10 0.111(3) 0.0411(19) 0.049(2) -0.017(2) -0.014(2) 0.0219(17)
    N1 0.0194(15) 0.045(2) 0.0317(18) 0.0004(15) 0.0010(14) 0.0059(16)
    N2 0.0351(19) 0.0321(19) 0.061(2) 0.0031(16) 0.0133(18) -0.0101(18)
    N3 0.034(2) 0.076(3) 0.038(2) -0.002(2) -0.0073(17) 0.026(2)
    N4 0.051(2) 0.0295(18) 0.0295(18) -0.0046(16) 0.0091(16) -0.0066(15)
    N5 0.046(2) 0.047(2) 0.064(3) -0.0217(19) 0.018(2) -0.023(2)
    N6 0.072(3) 0.0254(18) 0.043(2) 0.0060(19) 0.014(2) 0.0037(17)
    N7 0.0219(17) 0.051(2) 0.051(2) 0.0029(16) 0.0028(16) 0.0282(19)
    N8 0.034(2) 0.0281(19) 0.075(3) -0.0016(16) 0.0096(19) 0.0091(19)
    N9 0.0308(19) 0.068(3) 0.041(2) -0.0083(18) 0.0069(17) 0.0096(19)
    N10 0.081(3) 0.046(3) 0.098(4) -0.016(2) -0.058(3) -0.004(3)
    N11 0.104(4) 0.0243(18) 0.031(2) -0.010(2) 0.002(2) -0.0090(16)
    N12 0.118(4) 0.055(3) 0.044(3) -0.033(3) -0.004(3) 0.013(2)
    N13 0.0316(18) 0.0231(16) 0.0383(19) -0.0052(14) -0.0022(15) 0.0013(15)
    N14 0.040(2) 0.0271(18) 0.041(2) -0.0042(15) 0.0057(17) 0.0062(16)
    C1 0.021(2) 0.071(3) 0.047(3) 0.002(2) -0.0017(19) 0.012(2)
    C2 0.035(2) 0.044(2) 0.042(2) -0.002(2) 0.0052(19) 0.013(2)
    C3 0.053(3) 0.048(3) 0.066(3) 0.014(2) 0.021(3) -0.010(3)
    C4 0.058(3) 0.044(3) 0.100(5) -0.008(3) 0.019(3) -0.023(3)
    C5 0.060(4) 0.089(5) 0.104(5) 0.014(3) -0.014(3) 0.064(4)
    C6 0.059(4) 0.166(7) 0.032(3) -0.022(4) -0.008(3) 0.001(4)
    C7 0.070(3) 0.039(3) 0.045(3) -0.007(2) 0.021(3) -0.019(2)
    C8 0.069(3) 0.052(3) 0.036(3) -0.003(3) -0.008(2) 0.000(2)
    C9 0.031(3) 0.068(4) 0.098(5) -0.001(3) -0.007(3) 0.016(3)
    C10 0.096(5) 0.069(4) 0.086(4) -0.049(4) 0.041(4) -0.034(3)
    C11 0.106(5) 0.056(4) 0.071(4) 0.025(3) 0.010(4) 0.022(3)
    C12 0.058(4) 0.090(5) 0.103(5) 0.019(3) 0.005(4) 0.026(4)
    C13 0.020(2) 0.112(5) 0.098(5) 0.004(3) 0.005(3) 0.066(4)
    C14 0.036(3) 0.055(3) 0.100(4) 0.007(2) 0.009(3) 0.044(3)
    C15 0.049(3) 0.046(3) 0.164(7) 0.002(3) 0.011(4) 0.052(4)
    C16 0.104(5) 0.062(4) 0.089(5) -0.041(4) 0.033(4) -0.020(3)
    C17 0.044(3) 0.077(4) 0.048(3) -0.004(3) 0.003(2) -0.014(3)
    C18 0.058(3) 0.125(6) 0.049(3) -0.026(4) 0.018(3) 0.008(3)
    C19 0.061(4) 0.067(4) 0.128(6) -0.003(3) -0.046(4) 0.014(4)
    C20 0.114(6) 0.095(5) 0.120(6) -0.044(5) -0.073(5) 0.004(5)
    C21 0.081(4) 0.027(2) 0.044(3) -0.003(2) 0.002(3) -0.004(2)
    C22 0.190(8) 0.049(3) 0.046(3) -0.029(4) 0.025(4) -0.022(3)
    C23 0.118(6) 0.087(5) 0.074(4) -0.041(4) 0.053(4) -0.009(4)
    C24 0.223(11) 0.113(7) 0.052(4) 0.018(7) 0.011(5) 0.043(4)
    Mo1 0.02501(16) 0.02009(15) 0.01645(15) 0.00239(12) -0.00122(12)
                                                                    -0.00120(12)
    Ag1 0.0581(2) 0.03582(17) 0.01837(15) 0.00052(15) -0.00063(14) 0.00160(12)
    S1 0.0556(7) 0.0198(4) 0.0263(5) 0.0047(4) 0.0004(5) -0.0027(4)
    S2 0.0447(6) 0.0226(4) 0.0228(5) -0.0001(4) 0.0013(4) -0.0054(4)
    S3 0.0304(5) 0.0506(6) 0.0278(5) 0.0131(5) -0.0062(4) -0.0032(5)
    S4 0.0299(5) 0.0467(6) 0.0272(5) -0.0055(5) 0.0024(4) -0.0028(5)
_geom_special_details
;
All e.s.d.'s (except the e.s.d. in the dihedral angle between two l.s. planes)
are estimated using the full covariance matrix. The cell e.s.d.'s are taken
into account individually in the estimation of e.s.d.'s in distances, angles
and torsion angles; correlations between e.s.d.'s in cell parameters are only
used when they are defined by crystal symmetry. An approximate (isotropic)
treatment of cell e.s.d.'s is used for estimating e.s.d.'s involving l.s.
planes.
;
loop_
    _geom_bond_atom_site_label_1
    _geom_bond_atom_site_label_2
    _geom_bond_site_symmetry_2
    _geom_bond_distance
    _geom_bond_publ_flag
    Dy1 O4 . 2.246(3) ?
    Dy1 O1 . 2.253(2) ?
    Dy1 O3 . 2.258(2) ?
    Dy1 O2 . 2.273(2) ?
    Dy1 O8 . 2.459(3) ?
    Dy1 O7 . 2.476(3) ?
    Dy1 O6 . 2.483(3) ?
    Dy1 O5 . 2.487(3) ?
    Dy1 N14 . 2.883(3) ?
    Dy1 N13 . 2.902(3) ?
    P1 O1 . 1.495(3) ?
    P1 N3 . 1.619(4) ?
    P1 N1 . 1.629(3) ?
    P1 N2 . 1.639(4) ?
    P2 O2 . 1.484(3) ?
    P2 N5 . 1.622(4) ?
    P2 N4 . 1.642(3) ?
    P2 N6 . 1.657(4) ?
    P3 O3 . 1.498(3) ?
    P3 N8 . 1.618(4) ?
    P3 N7 . 1.625(3) ?
    P3 N9 . 1.644(4) ?
    P4 O4 . 1.476(3) ?
    P4 N12 . 1.603(5) ?
    P4 N11 . 1.616(4) ?
    P4 N10 . 1.656(5) ?
    O5 N13 . 1.268(4) ?
    O6 N13 . 1.266(4) ?
    O7 N14 . 1.264(4) ?
    O8 N14 . 1.268(4) ?
    O9 N13 . 1.223(4) ?
    O10 N14 . 1.223(4) ?
    N1 C1 . 1.466(5) ?
    N1 C2 . 1.472(5) ?
    N2 C3 . 1.457(5) ?
    N2 C4 . 1.472(6) ?
    N3 C6 . 1.433(7) ?
    N3 C5 . 1.471(7) ?
    N4 C8 . 1.454(6) ?
    N4 C7 . 1.469(5) ?
    N5 C9 . 1.451(6) ?
    N5 C10 . 1.488(6) ?
    N6 C11 . 1.437(7) ?
    N6 C12 . 1.469(7) ?
    N7 C14 . 1.446(5) ?
    N7 C13 . 1.463(5) ?
    N8 C16 . 1.463(7) ?
    N8 C15 . 1.474(6) ?
    N9 C17 . 1.461(6) ?
    N9 C18 . 1.467(6) ?
    N10 C19 . 1.437(8) ?
    N10 C20 . 1.465(7) ?
    N11 C22 . 1.466(6) ?
    N11 C21 . 1.475(6) ?
    N12 C23 . 1.427(8) ?
    N12 C24 . 1.474(8) ?
    C1 H1A . 0.9600 ?
    C1 H1B . 0.9600 ?
    C1 H1C . 0.9600 ?
    C2 H2A . 0.9600 ?
    C2 H2B . 0.9600 ?
    C2 H2C . 0.9600 ?
    C3 H3A . 0.9600 ?
    C3 H3B . 0.9600 ?
    C3 H3C . 0.9600 ?
    C4 H4A . 0.9600 ?
    C4 H4B . 0.9600 ?
    C4 H4C . 0.9600 ?
    C5 H5A . 0.9600 ?
    C5 H5B . 0.9600 ?
    C5 H5C . 0.9600 ?
    C6 H6A . 0.9600 ?
    C6 H6B . 0.9600 ?
    C6 H6C . 0.9600 ?
    C7 H7A . 0.9600 ?
    C7 H7B . 0.9600 ?
    C7 H7C . 0.9600 ?
    C8 H8A . 0.9600 ?
    C8 H8B . 0.9600 ?
    C8 H8C . 0.9600 ?
    C9 H9A . 0.9600 ?
    C9 H9B . 0.9600 ?
    C9 H9C . 0.9600 ?
    C10 H10A . 0.9600 ?
    C10 H10B . 0.9600 ?
    C10 H10C . 0.9600 ?
    C11 H11A . 0.9600 ?
    C11 H11B . 0.9600 ?
    C11 H11C . 0.9600 ?
    C12 H12A . 0.9600 ?
    C12 H12B . 0.9600 ?
    C12 H12C . 0.9600 ?
    C13 H13A . 0.9600 ?
    C13 H13B . 0.9600 ?
    C13 H13C . 0.9600 ?
    C14 H14A . 0.9600 ?
    C14 H14B . 0.9600 ?
    C14 H14C . 0.9600 ?
    C15 H15A . 0.9600 ?
    C15 H15B . 0.9600 ?
    C15 H15C . 0.9600 ?
    C16 H16A . 0.9600 ?
    C16 H16B . 0.9600 ?
    C16 H16C . 0.9600 ?
    C17 H17A . 0.9600 ?
    C17 H17B . 0.9600 ?
    C17 H17C . 0.9600 ?
    C18 H18A . 0.9600 ?
    C18 H18B . 0.9600 ?
    C18 H18C . 0.9600 ?
    C19 H19A . 0.9600 ?
    C19 H19B . 0.9600 ?
    C19 H19C . 0.9600 ?
    C20 H20A . 0.9600 ?
    C20 H20B . 0.9600 ?
    C20 H20C . 0.9600 ?
    C21 H21A . 0.9600 ?
    C21 H21B . 0.9600 ?
    C21 H21C . 0.9600 ?
    C22 H22A . 0.9600 ?
    C22 H22B . 0.9600 ?
    C22 H22C . 0.9600 ?
    C23 H23A . 0.9600 ?
    C23 H23B . 0.9600 ?
    C23 H23C . 0.9600 ?
    C24 H24A . 0.9600 ?
    C24 H24B . 0.9600 ?
    C24 H24C . 0.9600 ?
    Mo1 S3 . 2.1912(12) ?
    Mo1 S4 . 2.2003(12) ?
    Mo1 S2 . 2.2027(10) ?
    Mo1 S1 . 2.2110(11) ?
    Mo1 Ag1 . 2.9247(6) ?
    Mo1 Ag1 4_565 2.9614(7) ?
    Ag1 S1 . 2.4830(11) ?
    Ag1 S2 . 2.5569(11) ?
    Ag1 S4 4_566 2.6116(13) ?
    Ag1 S3 4_566 2.6178(13) ?
    Ag1 Mo1 4_566 2.9614(7) ?
    S3 Ag1 4_565 2.6178(13) ?
    S4 Ag1 4_565 2.6116(13) ?
loop_
    _geom_angle_atom_site_label_1
    _geom_angle_atom_site_label_2
    _geom_angle_atom_site_label_3
    _geom_angle_site_symmetry_1
    _geom_angle_site_symmetry_3
    _geom_angle
    _geom_angle_publ_flag
    O4 Dy1 O1 . . 92.72(9) ?
    O4 Dy1 O3 . . 88.71(10) ?
    O1 Dy1 O3 . . 157.20(9) ?
    O4 Dy1 O2 . . 157.93(9) ?
    O1 Dy1 O2 . . 93.77(9) ?
    O3 Dy1 O2 . . 93.36(9) ?
    O4 Dy1 O8 . . 128.49(9) ?
    O1 Dy1 O8 . . 79.97(10) ?
    O3 Dy1 O8 . . 81.37(10) ?
    O2 Dy1 O8 . . 73.47(9) ?
    O4 Dy1 O7 . . 76.79(9) ?
    O1 Dy1 O7 . . 77.70(9) ?
    O3 Dy1 O7 . . 80.50(9) ?
    O2 Dy1 O7 . . 125.22(9) ?
    O8 Dy1 O7 . . 51.75(9) ?
    O4 Dy1 O6 . . 79.67(9) ?
    O1 Dy1 O6 . . 75.55(9) ?
    O3 Dy1 O6 . . 126.97(9) ?
    O2 Dy1 O6 . . 81.58(9) ?
    O8 Dy1 O6 . . 143.55(9) ?
    O7 Dy1 O6 . . 143.17(9) ?
    O4 Dy1 O5 . . 78.85(9) ?
    O1 Dy1 O5 . . 126.84(9) ?
    O3 Dy1 O5 . . 75.75(9) ?
    O2 Dy1 O5 . . 80.39(9) ?
    O8 Dy1 O5 . . 143.94(9) ?
    O7 Dy1 O5 . . 146.12(9) ?
    O6 Dy1 O5 . . 51.29(8) ?
    O4 Dy1 N14 . . 102.67(10) ?
    O1 Dy1 N14 . . 76.24(10) ?
    O3 Dy1 N14 . . 81.24(10) ?
    O2 Dy1 N14 . . 99.36(10) ?
    O8 Dy1 N14 . . 25.94(9) ?
    O7 Dy1 N14 . . 25.88(9) ?
    O6 Dy1 N14 . . 151.78(9) ?
    O5 Dy1 N14 . . 156.92(9) ?
    O4 Dy1 N13 . . 75.74(9) ?
    O1 Dy1 N13 . . 101.14(10) ?
    O3 Dy1 N13 . . 101.26(10) ?
    O2 Dy1 N13 . . 82.32(9) ?
    O8 Dy1 N13 . . 155.77(9) ?
    O7 Dy1 N13 . . 152.42(9) ?
    O6 Dy1 N13 . . 25.72(8) ?
    O5 Dy1 N13 . . 25.76(9) ?
    N14 Dy1 N13 . . 176.94(10) ?
    O1 P1 N3 . . 110.93(19) ?
    O1 P1 N1 . . 108.65(16) ?
    N3 P1 N1 . . 110.02(19) ?
    O1 P1 N2 . . 111.29(17) ?
    N3 P1 N2 . . 106.7(2) ?
    N1 P1 N2 . . 109.18(19) ?
    O2 P2 N5 . . 109.23(18) ?
    O2 P2 N4 . . 108.57(16) ?
    N5 P2 N4 . . 115.8(2) ?
    O2 P2 N6 . . 116.48(18) ?
    N5 P2 N6 . . 103.4(2) ?
    N4 P2 N6 . . 103.50(19) ?
    O3 P3 N8 . . 119.56(17) ?
    O3 P3 N7 . . 107.83(16) ?
    N8 P3 N7 . . 104.8(2) ?
    O3 P3 N9 . . 107.68(18) ?
    N8 P3 N9 . . 102.9(2) ?
    N7 P3 N9 . . 114.4(2) ?
    O4 P4 N12 . . 110.9(2) ?
    O4 P4 N11 . . 110.04(18) ?
    N12 P4 N11 . . 108.2(3) ?
    O4 P4 N10 . . 108.7(2) ?
    N12 P4 N10 . . 109.3(3) ?
    N11 P4 N10 . . 109.8(2) ?
    P1 O1 Dy1 . . 168.03(16) ?
    P2 O2 Dy1 . . 161.71(17) ?
    P3 O3 Dy1 . . 158.35(16) ?
    P4 O4 Dy1 . . 167.58(17) ?
    N13 O5 Dy1 . . 95.7(2) ?
    N13 O6 Dy1 . . 95.9(2) ?
    N14 O7 Dy1 . . 95.4(2) ?
    N14 O8 Dy1 . . 96.1(2) ?
    C1 N1 C2 . . 114.0(3) ?
    C1 N1 P1 . . 123.0(3) ?
    C2 N1 P1 . . 120.1(3) ?
    C3 N2 C4 . . 114.3(4) ?
    C3 N2 P1 . . 125.4(3) ?
    C4 N2 P1 . . 119.4(3) ?
    C6 N3 C5 . . 115.3(5) ?
    C6 N3 P1 . . 119.9(4) ?
    C5 N3 P1 . . 123.9(4) ?
    C8 N4 C7 . . 113.7(4) ?
    C8 N4 P2 . . 120.2(3) ?
    C7 N4 P2 . . 120.9(3) ?
    C9 N5 C10 . . 115.2(4) ?
    C9 N5 P2 . . 120.8(3) ?
    C10 N5 P2 . . 120.2(4) ?
    C11 N6 C12 . . 110.6(5) ?
    C11 N6 P2 . . 123.9(4) ?
    C12 N6 P2 . . 120.7(4) ?
    C14 N7 C13 . . 113.6(4) ?
    C14 N7 P3 . . 121.8(3) ?
    C13 N7 P3 . . 122.1(3) ?
    C16 N8 C15 . . 113.5(5) ?
    C16 N8 P3 . . 120.5(4) ?
    C15 N8 P3 . . 123.0(4) ?
    C17 N9 C18 . . 112.2(4) ?
    C17 N9 P3 . . 118.6(3) ?
    C18 N9 P3 . . 120.8(3) ?
    C19 N10 C20 . . 113.5(5) ?
    C19 N10 P4 . . 121.8(4) ?
    C20 N10 P4 . . 123.9(5) ?
    C22 N11 C21 . . 114.8(4) ?
    C22 N11 P4 . . 124.7(4) ?
    C21 N11 P4 . . 118.6(3) ?
    C23 N12 C24 . . 117.3(6) ?
    C23 N12 P4 . . 120.1(4) ?
    C24 N12 P4 . . 122.6(6) ?
    O9 N13 O6 . . 121.7(3) ?
    O9 N13 O5 . . 122.1(3) ?
    O6 N13 O5 . . 116.2(3) ?
    O9 N13 Dy1 . . 172.4(3) ?
    O6 N13 Dy1 . . 58.33(17) ?
    O5 N13 Dy1 . . 58.51(17) ?
    O10 N14 O7 . . 122.3(3) ?
    O10 N14 O8 . . 121.2(4) ?
    O7 N14 O8 . . 116.5(3) ?
    O10 N14 Dy1 . . 175.6(3) ?
    O7 N14 Dy1 . . 58.76(18) ?
    O8 N14 Dy1 . . 57.99(18) ?
    N1 C1 H1A . . 109.5 ?
    N1 C1 H1B . . 109.5 ?
    H1A C1 H1B . . 109.5 ?
    N1 C1 H1C . . 109.5 ?
    H1A C1 H1C . . 109.5 ?
    H1B C1 H1C . . 109.5 ?
    N1 C2 H2A . . 109.5 ?
    N1 C2 H2B . . 109.5 ?
    H2A C2 H2B . . 109.5 ?
    N1 C2 H2C . . 109.5 ?
    H2A C2 H2C . . 109.5 ?
    H2B C2 H2C . . 109.5 ?
    N2 C3 H3A . . 109.5 ?
    N2 C3 H3B . . 109.5 ?
    H3A C3 H3B . . 109.5 ?
    N2 C3 H3C . . 109.5 ?
    H3A C3 H3C . . 109.5 ?
    H3B C3 H3C . . 109.5 ?
    N2 C4 H4A . . 109.5 ?
    N2 C4 H4B . . 109.5 ?
    H4A C4 H4B . . 109.5 ?
    N2 C4 H4C . . 109.5 ?
    H4A C4 H4C . . 109.5 ?
    H4B C4 H4C . . 109.5 ?
    N3 C5 H5A . . 109.5 ?
    N3 C5 H5B . . 109.5 ?
    H5A C5 H5B . . 109.5 ?
    N3 C5 H5C . . 109.5 ?
    H5A C5 H5C . . 109.5 ?
    H5B C5 H5C . . 109.5 ?
    N3 C6 H6A . . 109.5 ?
    N3 C6 H6B . . 109.5 ?
    H6A C6 H6B . . 109.5 ?
    N3 C6 H6C . . 109.5 ?
    H6A C6 H6C . . 109.5 ?
    H6B C6 H6C . . 109.5 ?
    N4 C7 H7A . . 109.5 ?
    N4 C7 H7B . . 109.5 ?
    H7A C7 H7B . . 109.5 ?
    N4 C7 H7C . . 109.5 ?
    H7A C7 H7C . . 109.5 ?
    H7B C7 H7C . . 109.5 ?
    N4 C8 H8A . . 109.5 ?
    N4 C8 H8B . . 109.5 ?
    H8A C8 H8B . . 109.5 ?
    N4 C8 H8C . . 109.5 ?
    H8A C8 H8C . . 109.5 ?
    H8B C8 H8C . . 109.5 ?
    N5 C9 H9A . . 109.5 ?
    N5 C9 H9B . . 109.5 ?
    H9A C9 H9B . . 109.5 ?
    N5 C9 H9C . . 109.5 ?
    H9A C9 H9C . . 109.5 ?
    H9B C9 H9C . . 109.5 ?
    N5 C10 H10A . . 109.5 ?
    N5 C10 H10B . . 109.5 ?
    H10A C10 H10B . . 109.5 ?
    N5 C10 H10C . . 109.5 ?
    H10A C10 H10C . . 109.5 ?
    H10B C10 H10C . . 109.5 ?
    N6 C11 H11A . . 109.5 ?
    N6 C11 H11B . . 109.5 ?
    H11A C11 H11B . . 109.5 ?
    N6 C11 H11C . . 109.5 ?
    H11A C11 H11C . . 109.5 ?
    H11B C11 H11C . . 109.5 ?
    N6 C12 H12A . . 109.5 ?
    N6 C12 H12B . . 109.5 ?
    H12A C12 H12B . . 109.5 ?
    N6 C12 H12C . . 109.5 ?
    H12A C12 H12C . . 109.5 ?
    H12B C12 H12C . . 109.5 ?
    N7 C13 H13A . . 109.5 ?
    N7 C13 H13B . . 109.5 ?
    H13A C13 H13B . . 109.5 ?
    N7 C13 H13C . . 109.5 ?
    H13A C13 H13C . . 109.5 ?
    H13B C13 H13C . . 109.5 ?
    N7 C14 H14A . . 109.5 ?
    N7 C14 H14B . . 109.5 ?
    H14A C14 H14B . . 109.5 ?
    N7 C14 H14C . . 109.5 ?
    H14A C14 H14C . . 109.5 ?
    H14B C14 H14C . . 109.5 ?
    N8 C15 H15A . . 109.5 ?
    N8 C15 H15B . . 109.5 ?
    H15A C15 H15B . . 109.5 ?
    N8 C15 H15C . . 109.5 ?
    H15A C15 H15C . . 109.5 ?
    H15B C15 H15C . . 109.5 ?
    N8 C16 H16A . . 109.5 ?
    N8 C16 H16B . . 109.5 ?
    H16A C16 H16B . . 109.5 ?
    N8 C16 H16C . . 109.5 ?
    H16A C16 H16C . . 109.5 ?
    H16B C16 H16C . . 109.5 ?
    N9 C17 H17A . . 109.5 ?
    N9 C17 H17B . . 109.5 ?
    H17A C17 H17B . . 109.5 ?
    N9 C17 H17C . . 109.5 ?
    H17A C17 H17C . . 109.5 ?
    H17B C17 H17C . . 109.5 ?
    N9 C18 H18A . . 109.5 ?
    N9 C18 H18B . . 109.5 ?
    H18A C18 H18B . . 109.5 ?
    N9 C18 H18C . . 109.5 ?
    H18A C18 H18C . . 109.5 ?
    H18B C18 H18C . . 109.5 ?
    N10 C19 H19A . . 109.5 ?
    N10 C19 H19B . . 109.5 ?
    H19A C19 H19B . . 109.5 ?
    N10 C19 H19C . . 109.5 ?
    H19A C19 H19C . . 109.5 ?
    H19B C19 H19C . . 109.5 ?
    N10 C20 H20A . . 109.5 ?
    N10 C20 H20B . . 109.5 ?
    H20A C20 H20B . . 109.5 ?
    N10 C20 H20C . . 109.5 ?
    H20A C20 H20C . . 109.5 ?
    H20B C20 H20C . . 109.5 ?
    N11 C21 H21A . . 109.5 ?
    N11 C21 H21B . . 109.5 ?
    H21A C21 H21B . . 109.5 ?
    N11 C21 H21C . . 109.5 ?
    H21A C21 H21C . . 109.5 ?
    H21B C21 H21C . . 109.5 ?
    N11 C22 H22A . . 109.5 ?
    N11 C22 H22B . . 109.5 ?
    H22A C22 H22B . . 109.5 ?
    N11 C22 H22C . . 109.5 ?
    H22A C22 H22C . . 109.5 ?
    H22B C22 H22C . . 109.5 ?
    N12 C23 H23A . . 109.5 ?
    N12 C23 H23B . . 109.5 ?
    H23A C23 H23B . . 109.5 ?
    N12 C23 H23C . . 109.5 ?
    H23A C23 H23C . . 109.5 ?
    H23B C23 H23C . . 109.5 ?
    N12 C24 H24A . . 109.5 ?
    N12 C24 H24B . . 109.5 ?
    H24A C24 H24B . . 109.5 ?
    N12 C24 H24C . . 109.5 ?
    H24A C24 H24C . . 109.5 ?
    H24B C24 H24C . . 109.5 ?
    S3 Mo1 S4 . . 110.18(4) ?
    S3 Mo1 S2 . . 108.06(4) ?
    S4 Mo1 S2 . . 108.64(4) ?
    S3 Mo1 S1 . . 107.96(4) ?
    S4 Mo1 S1 . . 108.45(4) ?
    S2 Mo1 S1 . . 113.54(4) ?
    S3 Mo1 Ag1 . . 125.37(4) ?
    S4 Mo1 Ag1 . . 124.43(4) ?
    S2 Mo1 Ag1 . . 57.79(3) ?
    S1 Mo1 Ag1 . . 55.76(3) ?
    S3 Mo1 Ag1 . 4_565 58.82(4) ?
    S4 Mo1 Ag1 . 4_565 58.59(4) ?
    S2 Mo1 Ag1 . 4_565 148.20(3) ?
    S1 Mo1 Ag1 . 4_565 98.27(3) ?
    Ag1 Mo1 Ag1 . 4_565 154.014(13) ?
    S1 Ag1 S2 . . 94.19(3) ?
    S1 Ag1 S4 . 4_566 120.83(4) ?
    S2 Ag1 S4 . 4_566 119.97(4) ?
    S1 Ag1 S3 . 4_566 120.26(4) ?
    S2 Ag1 S3 . 4_566 117.20(4) ?
    S4 Ag1 S3 4_566 4_566 87.05(4) ?
    S1 Ag1 Mo1 . . 47.40(3) ?
    S2 Ag1 Mo1 . . 46.79(2) ?
    S4 Ag1 Mo1 4_566 . 137.28(3) ?
    S3 Ag1 Mo1 4_566 . 135.60(3) ?
    S1 Ag1 Mo1 . 4_566 150.66(3) ?
    S2 Ag1 Mo1 . 4_566 115.12(2) ?
    S4 Ag1 Mo1 4_566 4_566 45.98(3) ?
    S3 Ag1 Mo1 4_566 4_566 45.74(3) ?
    Mo1 Ag1 Mo1 . 4_566 161.911(13) ?
    Mo1 S1 Ag1 . . 76.84(3) ?
    Mo1 S2 Ag1 . . 75.42(3) ?
    Mo1 S3 Ag1 . 4_565 75.44(3) ?
    Mo1 S4 Ag1 . 4_565 75.43(3) ?
data_global
_journal_date_recd_electronic     2010-10-15
_journal_date_accepted     2010-10-21
_journal_name_full     'Acta Crystallographica, Section E'
_journal_year     2010
_journal_volume     66
_journal_issue     11
_journal_page_first     m1479
_journal_page_last     m1479
_journal_paper_category     QM
_journal_coeditor_code     PV2340
_publ_contact_author_name     'Zhang Jinfang'
_publ_contact_author_address
;
 Molecular Materials Research Center, Scientific Research Academy,
 School of Chemistry and Chemical Engineering, Jiangsu University,
 Zhenjiang 212013, People's Republic of China
;
_publ_contact_author_email     'zjf260@ujs.edu.cn'
_publ_contact_author_fax     '+86 511 8879 7815'
_publ_contact_author_phone     '+86 511 8879 7815'
_publ_section_title
;\
<i>catena</i>-Poly[[tetrakis(hexamethylphosphoramide-\k<i>O</i>)bis(nitrato-\
\k^2^<i>O</i>,<i>O</i>')dysprosium(III)]
[molybdenum(VI)-di-\m-sulfido-silver(I)-di-\m-sulfido]]
;
loop_
    _publ_author_name
    _publ_author_address
    'Zhang, Jinfang'
;
Molecular Materials Research Center, Scientific Research Academy,
School of Chemistry and Chemical Engineering, Jiangsu University,
Zhenjiang 212013, People's Republic of China
;
