# Supplementary material for: catena-Poly[[tetra­kis­(hexa­methyl­phospho­ramide-κO)bis­(nitrato-κ2 O,O′)dysprosium(III)] [molybdenum(VI)-di-μ-sulfido-silver(I)-di-μ-sulfido]]
Source: Acta Crystallogr Sect E Struct Rep Online. 2010 Oct 30;66(Pt 11):m1479. doi: 10.1107/S1600536810042728 (PMC3009021; doi:10.1107/S1600536810042728)
Supplement: Supplementary file 2 [file e-66-m1479-Isup2.hkl]

# 
# h,k,l, Fc-squared, Fo-squared, sigma(Fo-squared) and status flag 
# 
data_I
_shelx_title ' s in P1                     New: P21/c' 
_shelx_refln_list_code          4 
_shelx_F_calc_maximum      508.47 
_exptl_crystal_F_000      2691.28 
_reflns_d_resolution_high  0.8101 
 
loop_ 
 _symmetry_equiv_pos_as_xyz 
 'x, y, z' 
 '-x, y+1/2, -z+1/2' 
 '-x, -y, -z' 
 'x, -y-1/2, z-1/2' 
 
_cell_length_a    15.7860 
_cell_length_b    29.6710 
_cell_length_c    11.3310 
_cell_angle_alpha  90.000 
_cell_angle_beta   90.930 
_cell_angle_gamma  90.000 
 
_shelx_F_squared_multiplier     1.000 
 
loop_ 
 _refln_index_h 
 _refln_index_k 
 _refln_index_l 
 _refln_F_squared_calc 
 _refln_F_squared_meas 
 _refln_F_squared_sigma 
 _refln_observed_status 
   3   0   0     9784.51    10129.17    143.70 o 
   5   0   0     6083.06     4646.96    107.27 o 
   6   0   0   128357.42   120294.87    881.30 o 
   7   0   0    36987.82    33435.84    376.57 o 
   8   0   0    21398.83    22507.92    359.05 o 
   9   0   0    14551.14    16672.02    397.21 o 
  10   0   0       84.74      165.58     46.58 o 
  11   0   0     3380.05     3573.07    124.28 o 
  12   0   0    14150.80    13837.69    370.36 o 
  13   0   0    15033.56    14993.99    403.26 o 
  14   0   0       11.62       26.43     35.55 o 
  15   0   0    15167.42    15102.61    587.85 o 
  16   0   0    10687.10    11164.49    488.06 o 
  17   0   0    20742.42    20872.55    695.34 o 
  18   0   0     1479.77     1179.77    259.14 o 
  19   0   0    20006.60    20453.28   1175.29 o 
   3   1   0     5212.04     5860.26     91.79 o 
   4   1   0    80788.69    76350.85    456.77 o 
   5   1   0    12145.49    11861.37    128.88 o 
   6   1   0    53409.04    54142.86    309.07 o 
   7   1   0     6051.04     6744.90    144.85 o 
   8   1   0   120524.80   121497.28   1107.15 o 
   9   1   0    37309.14    39674.01    319.48 o 
  10   1   0    80685.82    79884.36    509.13 o 
  11   1   0    16230.57    16318.16    246.80 o 
  12   1   0     9173.90     9076.79    135.25 o 
  13   1   0    24615.38    25093.23    285.32 o 
  14   1   0    16699.08    16224.29    403.99 o 
  15   1   0    11286.92    11841.47    452.89 o 
  16   1   0       23.23       89.57     50.89 o 
  17   1   0    11496.47    11921.35    313.33 o 
  18   1   0      109.01      214.11     65.99 o 
  19   1   0     1762.09     1821.00    300.40 o 
   3   2   0   142169.25   137406.61   1972.34 o 
   4   2   0     4724.92     3739.26     99.44 o 
   5   2   0   143686.17   139435.92   1424.80 o 
   6   2   0      430.96      309.16     54.78 o 
   7   2   0   188937.70   184316.88   2059.97 o 
   8   2   0     6871.38     6045.82     98.87 o 
   9   2   0   112984.59   114125.34   1196.06 o 
  10   2   0    28748.31    29010.72    247.98 o 
  11   2   0    29232.71    30016.71    284.84 o 
  12   2   0    10501.12    11021.60    205.89 o 
  13   2   0     9967.87    10305.44    240.28 o 
  14   2   0    17108.56    17172.64    314.98 o 
  15   2   0     1445.31     1540.82    278.16 o 
  16   2   0    12620.62    12773.28    396.49 o 
  17   2   0       53.28       29.93     40.45 o 
  18   2   0     6622.08     6635.40    344.48 o 
  19   2   0      559.89      548.75    144.80 o 
   2   3   0    39597.75    38803.79   1289.64 o 
   3   3   0   189650.56   192067.55  41520.07 o 
   4   3   0     1071.96     1122.32     33.91 o 
   5   3   0   117487.94   115518.41    767.38 o 
   6   3   0    31166.46    31392.56    274.88 o 
   7   3   0    30300.20    32885.55    344.36 o 
   8   3   0    35195.31    34123.89    370.09 o 
   9   3   0     5507.16     5834.37    104.61 o 
  10   3   0      792.54      786.66     93.51 o 
  11   3   0     1199.23     1279.10     97.98 o 
  12   3   0      930.14      938.40    127.15 o 
  13   3   0      135.10      162.86     34.00 o 
  14   3   0    23221.53    24178.13    390.01 o 
  15   3   0     1519.95     1385.58    192.70 o 
  16   3   0    12144.60    12921.16    394.25 o 
  17   3   0     5134.29     5207.50    206.26 o 
  18   3   0    26767.45    28194.58    467.84 o 
  19   3   0     1015.80      860.71    167.79 o 
   1   4   0     1772.73     1767.28    163.68 o 
   2   4   0   113701.34   107663.22   1502.68 o 
   3   4   0    12452.29    12553.38    125.13 o 
   4   4   0     1748.82     1726.53     49.64 o 
   5   4   0    22945.64    21639.55    420.61 o 
   6   4   0     2308.22     2168.27     70.71 o 
   7   4   0    29355.53    28927.20    319.20 o 
   8   4   0    34261.84    36024.24    453.17 o 
   9   4   0    61768.93    59743.06    458.39 o 
  10   4   0    37470.60    38054.70    265.72 o 
  11   4   0    12551.75    12560.25    195.89 o 
  12   4   0    10659.82    10972.83    203.34 o 
  13   4   0    15583.13    15432.01    269.44 o 
  14   4   0    12267.09    12890.71    343.36 o 
  15   4   0     2352.12     2486.39    158.07 o 
  16   4   0     5207.39     5362.68    270.47 o 
  17   4   0      122.80      106.02     56.16 o 
  18   4   0     2562.12     2836.17    312.15 o 
  19   4   0       60.51       33.94     39.26 o 
   1   5   0   133643.70   126054.98   1261.98 o 
   2   5   0     6965.51     6649.48     95.40 o 
   3   5   0     8817.89     8792.94    115.42 o 
   4   5   0    38040.86    37946.46    292.57 o 
   5   5   0    20748.20    22275.69    407.30 o 
   6   5   0    28554.74    27287.65    294.30 o 
   7   5   0     5732.54     5482.92    123.97 o 
   8   5   0    48181.19    47497.09    547.84 o 
   9   5   0     2317.32     2053.36     81.22 o 
  10   5   0    20027.71    20747.62    326.08 o 
  11   5   0    36337.88    37735.22    334.09 o 
  12   5   0    21707.42    22215.23    281.42 o 
  13   5   0     5562.70     5196.20    152.88 o 
  14   5   0     4851.69     4666.43    179.29 o 
  15   5   0    12671.91    12543.20    529.34 o 
  16   5   0     2930.69     2969.98    213.54 o 
  17   5   0     2369.35     2153.14    274.65 o 
  18   5   0      108.21       72.07     27.07 o 
  19   5   0     1155.16      827.79    193.11 o 
   1   6   0    18200.77    18351.72    177.29 o 
   2   6   0   119788.04   111672.28   1136.53 o 
   3   6   0     1155.94      894.11     32.71 o 
   4   6   0    14734.79    14163.53    146.62 o 
   5   6   0    12163.71    11464.19    220.68 o 
   6   6   0    79870.76    77512.70    935.55 o 
   7   6   0      226.13      356.95     54.65 o 
   8   6   0    16044.17    15433.42    248.18 o 
   9   6   0       94.84      173.77     26.24 o 
  10   6   0    20764.90    21164.07    209.94 o 
  11   6   0       73.79      153.88     30.19 o 
  12   6   0       40.68       83.82     20.85 o 
  13   6   0    13737.79    13752.13    327.38 o 
  14   6   0      807.78      848.22    154.40 o 
  15   6   0     6426.18     6398.52    207.01 o 
  16   6   0      348.51      395.16     88.73 o 
  17   6   0    12821.04    13067.91    398.15 o 
  18   6   0      950.84     1005.12    183.15 o 
  19   6   0     6911.95     7116.97    308.72 o 
   1   7   0      457.83      548.81     38.79 o 
   2   7   0     7622.74     7950.21    114.89 o 
   3   7   0      777.52     1284.91     41.28 o 
   4   7   0    15138.14    14176.61    168.47 o 
   5   7   0     6088.92     7004.27    125.11 o 
   6   7   0    19776.29    18406.79    206.24 o 
   7   7   0     1707.93     2041.19     45.93 o 
   8   7   0    35707.50    36309.21    394.30 o 
   9   7   0     8635.34     8606.41    166.02 o 
  10   7   0    12567.28    12750.04    197.45 o 
  11   7   0      600.28      718.28     81.82 o 
  12   7   0     1426.68     1507.43    154.67 o 
  13   7   0     5229.95     5681.14    176.04 o 
  14   7   0     2757.79     2753.52    201.62 o 
  15   7   0     4752.61     4204.53    193.72 o 
  16   7   0      263.33      328.22     71.12 o 
  17   7   0      373.16      279.39    115.38 o 
  18   7   0      517.03      419.84    126.01 o 
  19   7   0      791.28      573.56    135.69 o 
   0   8   0     1028.50     1134.37     92.85 o 
   1   8   0     6224.84     5817.66     88.16 o 
   2   8   0     4781.81     4788.88     73.82 o 
   3   8   0     5545.88     5117.13    105.56 o 
   4   8   0     1331.37     1246.18     50.86 o 
   5   8   0    10918.49    11095.83    186.33 o 
   6   8   0     6464.72     6110.39    192.56 o 
   7   8   0    20779.30    21313.62    242.55 o 
   8   8   0     3207.89     3143.75    110.83 o 
   9   8   0     4455.29     4475.92    124.65 o 
  10   8   0    13190.06    12451.65    193.60 o 
  11   8   0     4166.50     4287.68    144.50 o 
  12   8   0     4833.63     4452.02    184.21 o 
  13   8   0     5412.08     5347.95    167.70 o 
  14   8   0     6128.33     5933.36    240.34 o 
  15   8   0     2348.17     2055.01    168.90 o 
  16   8   0     2353.86     2187.54    104.49 o 
  17   8   0     2550.07     2488.62    209.25 o 
  18   8   0       18.91       34.16     25.77 o 
  19   8   0      316.71      201.18     51.50 o 
   1   9   0     7724.99     8669.22    129.68 o 
   2   9   0       51.44      112.37     34.36 o 
   3   9   0    32565.79    31612.73    291.45 o 
   4   9   0    21619.91    22619.68    313.70 o 
   5   9   0    32330.37    31471.77    388.95 o 
   6   9   0      164.46      139.66     24.05 o 
   7   9   0    26272.90    26391.17    483.86 o 
   8   9   0    37998.91    37868.55    301.00 o 
   9   9   0     7580.19     7208.41    140.48 o 
  10   9   0     4681.15     4739.15    104.41 o 
  11   9   0     6803.44     6982.67    134.94 o 
  12   9   0     3379.93     3822.95    172.39 o 
  13   9   0       31.54       66.62     25.72 o 
  14   9   0     5150.85     5191.02    240.25 o 
  15   9   0     2706.24     2457.88    168.22 o 
  16   9   0     4384.88     4483.69    162.45 o 
  17   9   0       11.82       88.11     64.17 o 
  18   9   0     4862.70     4528.83    195.06 o 
   0  10   0    33302.32    35988.01   1095.92 o 
   1  10   0      172.34      215.98     25.46 o 
   2  10   0      365.81      672.37     38.98 o 
   3  10   0    20608.70    21325.80    211.02 o 
   4  10   0      322.34      221.67     34.54 o 
   5  10   0     6016.63     6149.25    141.20 o 
   6  10   0    15572.56    15082.39    371.80 o 
   7  10   0    11312.42    11708.49    177.57 o 
   8  10   0      470.87      375.89     45.64 o 
   9  10   0     6203.65     5794.71    117.92 o 
  10  10   0    13892.23    14169.28    210.29 o 
  11  10   0     2087.89     2107.38    112.40 o 
  12  10   0      632.29      663.64     91.84 o 
  13  10   0     7773.39     7911.76    226.52 o 
  14  10   0     5090.08     4564.21    155.70 o 
  15  10   0     1162.68     1042.92    187.37 o 
  16  10   0      171.19      156.01     36.32 o 
  17  10   0     1174.12     1262.86    267.99 o 
  18  10   0       73.97      162.75     35.94 o 
   1  11   0     5066.39     5406.67    109.75 o 
   2  11   0     1220.13     1170.09     37.09 o 
   3  11   0     1053.53     1156.33     44.10 o 
   4  11   0    13433.97    12772.47    338.62 o 
   5  11   0     1524.98     1445.17     53.65 o 
   6  11   0    21304.17    22462.08    255.12 o 
   7  11   0     1876.77     1994.07     89.54 o 
   8  11   0       65.60       57.75     15.08 o 
   9  11   0     3006.14     2986.83     81.41 o 
  10  11   0     2008.32     1981.64     81.78 o 
  11  11   0     1663.73     1734.13     86.72 o 
  12  11   0     6832.94     6680.58    203.59 o 
  13  11   0     4405.60     4336.84    164.10 o 
  14  11   0     1568.35     1840.56    137.87 o 
  15  11   0     1187.55     1146.90    168.02 o 
  16  11   0     2209.74     2368.53    120.42 o 
  17  11   0      706.95      676.00    108.35 o 
  18  11   0     1804.56     2012.15    204.48 o 
   0  12   0    34964.15    34181.93    607.47 o 
   1  12   0    11479.61    10870.76    165.85 o 
   2  12   0    25342.43    25741.16    375.22 o 
   3  12   0     1264.55     1163.90     56.58 o 
   4  12   0    88974.99    90737.93    518.69 o 
   5  12   0      198.22      423.88     52.08 o 
   6  12   0    41312.82    42072.31    501.83 o 
   7  12   0    19215.15    19986.58    496.24 o 
   8  12   0    22655.79    22582.06    198.18 o 
   9  12   0    24198.56    24288.49    379.81 o 
  10  12   0    32541.37    32415.77    436.80 o 
  11  12   0     7372.89     7580.65    242.25 o 
  12  12   0      656.80      565.58     83.18 o 
  13  12   0    16969.59    17337.34    273.29 o 
  14  12   0     1128.81     1347.25    131.13 o 
  15  12   0     7162.81     7367.40    552.02 o 
  16  12   0     3479.76     3594.38    150.13 o 
  17  12   0     8295.45     8375.43    302.40 o 
  18  12   0      470.82      312.01     79.66 o 
   1  13   0    16528.23    17545.21    231.00 o 
   2  13   0      607.27      748.19     73.90 o 
   3  13   0     2009.87     2206.23     77.62 o 
   4  13   0    27106.35    28681.79    616.30 o 
   5  13   0     6242.05     6671.06    116.84 o 
   6  13   0      352.42      378.82     38.21 o 
   7  13   0     4861.31     4599.72    149.35 o 
   8  13   0    10350.98    10772.88    326.60 o 
   9  13   0     3298.98     3362.75    107.52 o 
  10  13   0     1142.77     1226.16    100.35 o 
  11  13   0     4156.03     3984.16    174.99 o 
  12  13   0     3834.61     4097.70    156.66 o 
  13  13   0     1031.49      800.09    153.38 o 
  14  13   0     4716.47     4670.14    200.92 o 
  15  13   0     3764.53     3836.02    291.21 o 
  16  13   0     1759.35     1603.22    236.76 o 
  17  13   0     2001.80     2246.06    223.58 o 
  18  13   0     2960.38     2679.58    331.75 o 
   0  14   0    19894.44    20481.16    563.61 o 
   1  14   0      708.33     1040.78     58.92 o 
   2  14   0    15582.55    15483.67    187.37 o 
   4  14   0     6748.72     7309.44    212.66 o 
   5  14   0     5469.61     5110.82     94.40 o 
   6  14   0     7872.88     8260.17    130.07 o 
   7  14   0       54.76       97.03     21.89 o 
   8  14   0    18015.55    18117.23    265.03 o 
   9  14   0      746.81      713.74     66.47 o 
  10  14   0     2352.98     2125.33     90.82 o 
  11  14   0     3304.00     3265.07    145.04 o 
  12  14   0     5389.78     5480.12    215.34 o 
  13  14   0     4275.51     3788.45    171.28 o 
  14  14   0     2412.08     2559.44    261.23 o 
  15  14   0     3518.65     3686.62    286.12 o 
  16  14   0       63.28       75.99     28.76 o 
  17  14   0     2952.46     3197.54    245.83 o 
   1  15   0    39553.16    42989.64    265.45 o 
   2  15   0      102.46      155.19     22.77 o 
   3  15   0    50595.46    52495.22    296.19 o 
   4  15   0      484.10      430.92     48.95 o 
   5  15   0    40207.42    41454.22    450.84 o 
   6  15   0      485.87      562.19     81.09 o 
   7  15   0    20039.03    20919.10    318.60 o 
   8  15   0    19713.73    19898.93    371.19 o 
   9  15   0    14307.57    14066.71    288.87 o 
  10  15   0    12883.88    13632.55    343.49 o 
  11  15   0     3384.05     3081.83    148.92 o 
  12  15   0    13113.59    13157.31    213.64 o 
  13  15   0      259.13      351.34     68.72 o 
  14  15   0    12367.34    12687.29    402.80 o 
  15  15   0     1964.94     2161.94    225.00 o 
  16  15   0     8605.11     8959.33    633.06 o 
  17  15   0     2272.85     2344.62    444.11 o 
   0  16   0    64592.50    70648.74   2146.15 o 
   1  16   0     3190.30     2999.58     78.31 o 
   2  16   0    13378.06    13510.09    201.52 o 
   3  16   0    11608.92    11333.74    186.49 o 
   4  16   0     7485.39     7479.21    120.78 o 
   5  16   0     1350.32     1545.42     47.33 o 
   6  16   0     4469.86     4609.99    203.97 o 
   7  16   0     2575.37     2462.10    114.87 o 
   8  16   0       21.47       36.80     20.66 o 
   9  16   0      537.94      466.91     56.05 o 
  10  16   0       40.64       59.72     21.91 o 
  11  16   0      185.62      218.14     48.98 o 
  12  16   0      176.32      107.26     37.80 o 
  13  16   0     6777.53     7014.59    216.47 o 
  14  16   0      788.14      760.53    164.67 o 
  15  16   0      584.03      600.25     99.05 o 
  16  16   0        3.06       24.10     20.65 o 
  17  16   0     3520.67     3772.10    175.75 o 
   1  17   0    19229.64    20406.71    364.02 o 
   2  17   0      304.50      263.16     36.11 o 
   3  17   0     9428.50     9420.40    199.23 o 
   4  17   0       88.91       74.10     21.50 o 
   5  17   0     3912.34     3821.64    116.87 o 
   6  17   0     4582.87     4440.15    143.97 o 
   7  17   0     8862.00     8565.32    211.21 o 
   8  17   0      558.59      658.08     69.79 o 
   9  17   0     1253.58     1411.74     84.45 o 
  10  17   0     2002.66     1950.11    178.06 o 
  11  17   0       68.33       61.82     28.26 o 
  12  17   0     1885.77     1813.99    143.12 o 
  13  17   0      913.15     1033.91    159.98 o 
  14  17   0     2399.52     2299.41    298.81 o 
  15  17   0      447.29      589.74    141.64 o 
  16  17   0     1262.93     1362.93    288.81 o 
  17  17   0      114.94      107.13     51.38 o 
   0  18   0    33414.84    35356.85    398.18 o 
   1  18   0        7.64       44.39     17.94 o 
   2  18   0    18510.82    18171.52    336.91 o 
   3  18   0     1095.98      884.16    122.76 o 
   4  18   0    30508.31    31981.21    372.04 o 
   5  18   0    12903.38    12633.48    192.78 o 
   6  18   0     8725.29     8660.82    165.59 o 
   7  18   0    15891.04    16783.32    387.71 o 
   8  18   0     7828.83     7987.15    225.73 o 
   9  18   0    14332.39    14941.18    182.13 o 
  10  18   0     7279.94     7620.21    281.69 o 
  11  18   0     9455.41     9587.95    299.94 o 
  12  18   0     1449.04     1629.41    134.39 o 
  13  18   0    10916.53    11097.98    350.70 o 
  14  18   0     3923.98     3880.59    139.59 o 
  15  18   0     7559.11     7671.16    388.20 o 
  16  18   0     3596.51     3836.85    272.84 o 
   1  19   0    22125.24    23921.38    213.20 o 
   2  19   0     6861.78     6636.13    292.54 o 
   3  19   0     4914.65     4913.15    101.71 o 
   4  19   0      257.82      265.63     43.73 o 
   5  19   0     9040.05     9024.76    174.64 o 
   6  19   0     9167.07     9039.87    176.07 o 
   7  19   0      478.18      493.30     54.09 o 
   8  19   0     2798.00     2999.22    161.69 o 
   9  19   0     2308.52     2132.27    183.19 o 
  10  19   0     1473.25     1285.12     75.16 o 
  11  19   0        5.80       55.41     21.74 o 
  12  19   0      611.97      420.15    110.49 o 
  13  19   0        4.34       27.32     21.90 o 
  14  19   0     1822.48     1938.51    152.50 o 
  15  19   0      103.29      213.44     83.73 o 
  16  19   0     2416.12     1996.69    569.12 o 
   0  20   0    34893.08    35236.50    451.03 o 
   1  20   0        1.55       51.13     26.87 o 
   2  20   0    36563.14    37494.92    428.21 o 
   3  20   0     2394.97     2331.13    117.10 o 
   4  20   0    24958.54    26079.99    343.48 o 
   5  20   0      775.18      741.43     73.81 o 
   6  20   0     3900.00     3464.55    150.95 o 
   7  20   0      336.13      400.14     53.41 o 
   8  20   0     3630.64     3537.02    149.28 o 
   9  20   0      333.22      426.84     67.97 o 
  10  20   0       27.56       51.87     23.26 o 
  11  20   0      460.80      294.16     59.89 o 
  12  20   0       45.51       49.02     36.60 o 
  13  20   0      123.46      128.87     47.68 o 
  14  20   0      564.38      589.90    186.37 o 
  15  20   0     1882.60     2018.28    244.66 o 
   1  21   0      777.35     1018.94    125.45 o 
   2  21   0     1803.86     1768.78    158.27 o 
   3  21   0      173.40      190.08     28.89 o 
   4  21   0     8351.23     8175.16    192.01 o 
   5  21   0     5233.37     5251.17    156.23 o 
   6  21   0    22813.73    23152.07    275.13 o 
   7  21   0     5242.89     5014.88    156.30 o 
   8  21   0     6934.95     7386.21    216.70 o 
   9  21   0    27518.35    26649.65    385.90 o 
  10  21   0    19969.14    20675.33    377.46 o 
  11  21   0    13947.70    14305.87    407.24 o 
  12  21   0     9629.96     9344.20    451.75 o 
  13  21   0    14453.47    15364.61    710.39 o 
  14  21   0    12718.94    13109.07    650.87 o 
  15  21   0     6804.87     7268.23    453.05 o 
   0  22   0    33500.03    34019.34    496.53 o 
   1  22   0     1007.45     1045.77    117.07 o 
   2  22   0    10964.36    11001.84    196.58 o 
   3  22   0     4769.73     5046.07    214.75 o 
   4  22   0    17482.99    18293.15    237.37 o 
   5  22   0     3547.28     3556.47    150.31 o 
   6  22   0     5988.68     5728.94    231.90 o 
   7  22   0     7429.48     7643.98    220.94 o 
   8  22   0      187.23      214.65     53.39 o 
   9  22   0      311.08      357.93     59.34 o 
  10  22   0       95.05       34.43     33.42 o 
  11  22   0      163.66      228.52     76.00 o 
  12  22   0     1904.25     2229.02    164.79 o 
  13  22   0     1014.74      752.33    316.79 o 
  14  22   0     1108.29     1097.89    410.66 o 
  15  22   0     1903.65     1541.04    316.54 o 
   1  23   0    21166.16    22040.74    266.34 o 
   2  23   0      307.54      411.01     49.38 o 
   3  23   0    28679.64    29316.60    388.16 o 
   4  23   0    20491.36    20252.78    381.36 o 
   5  23   0    10061.34     9663.83    267.15 o 
   6  23   0     5407.49     5509.08    165.40 o 
   7  23   0    13793.57    14285.58    359.07 o 
   8  23   0     6444.85     6254.91    244.97 o 
   9  23   0     1147.94      941.29    158.99 o 
  10  23   0      523.93      656.51    107.87 o 
  11  23   0      731.83      677.25    139.15 o 
  12  23   0       67.05       96.20     39.40 o 
  13  23   0      952.78     1090.96    272.18 o 
  14  23   0      930.89      823.80    290.74 o 
   0  24   0      118.11      148.45     40.56 o 
   1  24   0     2843.41     2717.69     91.47 o 
   2  24   0      330.95      248.20     37.03 o 
   3  24   0    14486.46    15631.43    814.37 o 
   4  24   0      389.10      327.98     54.44 o 
   5  24   0    44466.88    46560.71    652.03 o 
   6  24   0     6145.36     6029.17    218.86 o 
   7  24   0    27250.95    27564.68    465.23 o 
   8  24   0    20216.67    20970.63    380.35 o 
   9  24   0    18370.59    18968.22    547.14 o 
  10  24   0    16550.21    17552.74    503.48 o 
  11  24   0    12093.12    13169.41    643.02 o 
  12  24   0    23317.61    24239.40    403.13 o 
  13  24   0    10084.77     9298.07    494.89 o 
  14  24   0    12265.49    11676.38    775.92 o 
   1  25   0    27314.70    29352.74    592.63 o 
   2  25   0      908.18      783.64     82.95 o 
   3  25   0    19032.57    19964.05    282.73 o 
   4  25   0     1705.27     1250.17    182.47 o 
   5  25   0    18964.86    18485.10    760.95 o 
   6  25   0     2562.35     2782.97    181.47 o 
   7  25   0      122.84       76.07     25.38 o 
   8  25   0     2194.52     1982.54    227.89 o 
   9  25   0      995.46      708.64    121.12 o 
  10  25   0      403.23      393.65     80.07 o 
  11  25   0     1535.98     1409.35    279.00 o 
  12  25   0     1607.42     1367.44    347.84 o 
  13  25   0     2342.39     2219.33    537.09 o 
   0  26   0    21885.25    21641.91    351.27 o 
   1  26   0      728.72      911.46     92.90 o 
   2  26   0    61265.71    63630.83    652.83 o 
   3  26   0     2948.04     2848.72    164.15 o 
   4  26   0    19334.65    19298.09    296.85 o 
   5  26   0     9841.62    10281.53    323.42 o 
   6  26   0     9534.83     9541.09    294.17 o 
   7  26   0     2353.50     2471.24    245.36 o 
   8  26   0     2968.95     3212.78    207.94 o 
   9  26   0     1746.54     1849.81    138.37 o 
  10  26   0       58.51       59.20     25.03 o 
  11  26   0       34.59       64.59     50.85 o 
  12  26   0      349.83      223.45     88.49 o 
  13  26   0      185.43       92.72     64.81 o 
   1  27   0     2341.30     2376.00    170.26 o 
   2  27   0     4845.13     4922.11    211.93 o 
   3  27   0     1678.87     1459.41    117.84 o 
   4  27   0    20686.02    21099.42    478.82 o 
   5  27   0     1129.53      183.58    426.26 o 
   6  27   0    26080.07    27835.88    707.02 o 
   7  27   0     8027.04     8246.18    401.69 o 
   8  27   0    12621.38    13297.89    392.55 o 
   9  27   0     8780.04     9142.05    348.54 o 
  10  27   0     6281.36     5760.40    296.64 o 
  11  27   0    14391.82    15332.69    740.29 o 
  12  27   0    10690.29    11235.19    664.91 o 
   0  28   0     9419.81     9475.62    387.16 o 
   1  28   0      380.97      380.39     65.45 o 
   2  28   0    13298.17    13302.06    266.29 o 
   3  28   0     4555.20     4354.90    254.45 o 
   4  28   0    15957.20    15829.73    335.41 o 
   5  28   0     6404.63     6664.38    267.64 o 
   6  28   0     5273.46     5310.98    402.25 o 
   7  28   0     4678.35     4521.07    170.47 o 
   8  28   0     1641.09     1613.16    195.06 o 
   9  28   0      536.04      403.23    181.33 o 
  10  28   0      358.41      372.28    157.76 o 
  11  28   0      610.28      664.54    197.70 o 
  12  28   0      647.05      639.59    175.40 o 
   1  29   0    20977.48    20884.57    376.93 o 
   2  29   0      198.99      231.19     50.82 o 
   3  29   0    19832.62    20175.39    415.24 o 
   4  29   0     2975.37     3209.31    147.74 o 
   5  29   0     5670.74     5690.74    239.99 o 
   6  29   0     1146.06     1100.25    131.63 o 
   7  29   0     3212.76     3356.02     85.85 o 
   8  29   0      289.98      356.68    147.71 o 
   9  29   0       20.32       20.08     62.37 o 
  10  29   0      561.79      414.35    138.62 o 
  11  29   0       46.46      110.38     90.94 o 
   0  30   0      230.84      161.92     50.08 o 
   1  30   0       19.28       89.28     45.28 o 
   2  30   0     3087.04     3111.83    135.86 o 
   3  30   0     3623.02     3348.52    243.28 o 
   4  30   0      366.00      257.53     51.84 o 
   5  30   0     7152.13     6967.87    281.81 o 
   6  30   0     6047.50     6849.68    261.95 o 
   7  30   0     9528.09     9870.20    302.58 o 
   8  30   0     8418.65     9169.58    544.31 o 
   9  30   0     6006.86     6230.57    339.26 o 
  10  30   0     6191.93     7228.09    451.10 o 
   1  31   0     8431.56     8819.09    536.24 o 
   2  31   0     1300.25     1143.92    139.62 o 
   3  31   0    10969.67    11843.91    292.85 o 
   4  31   0     1469.38     1355.16    114.20 o 
   5  31   0     5458.78     5330.59    155.37 o 
   6  31   0     3846.83     4112.19    158.66 o 
   7  31   0     1603.74     1469.27    250.82 o 
   8  31   0       35.96       50.63     53.64 o 
   9  31   0      376.86      358.73     86.51 o 
  10  31   0      400.97      442.07    169.98 o 
   0  32   0     8841.08     9140.94    470.14 o 
   1  32   0       53.81      133.40     37.89 o 
   2  32   0    11664.44    11577.96    344.54 o 
   3  32   0     1310.79     1123.91    175.35 o 
   4  32   0     4693.72     4710.77    168.36 o 
   5  32   0      685.32      698.43    116.38 o 
   6  32   0     4386.81     3707.54    585.50 o 
   7  32   0       45.42       65.67     43.34 o 
   8  32   0     3807.33     4129.04    182.20 o 
   9  32   0       18.41       68.31     59.24 o 
   1  33   0     6010.34     6168.32    180.76 o 
   2  33   0      685.93      629.04    120.95 o 
   3  33   0     4741.31     5118.83    214.24 o 
   4  33   0     1612.10     1557.90    221.11 o 
   5  33   0     4003.06     3653.49    572.01 o 
   6  33   0     6843.29     7099.59    436.94 o 
   7  33   0     6457.14     6996.25    434.23 o 
   8  33   0     6060.77     6296.79    369.41 o 
   0  34   0     6893.70     7198.86    346.17 o 
   1  34   0      309.19      300.70     78.44 o 
   2  34   0     8688.93     8659.96    291.74 o 
   3  34   0        5.28       30.41     24.23 o 
   4  34   0     3474.16     3269.99    147.20 o 
   5  34   0      518.10      452.88    176.50 o 
   6  34   0      891.25      871.79    209.63 o 
   7  34   0        3.41       23.82     57.45 o 
   1  35   0     9101.93     8893.19    365.90 o 
   2  35   0      120.42       98.88     43.51 o 
   3  35   0     6372.41     5987.99    336.65 o 
   4  35   0        6.88       39.74     58.91 o 
   5  35   0     3369.79     2643.14    563.76 o 
   0  36   0     3115.22     2966.87    130.85 o 
   1  36   0      358.85      290.06     75.33 o 
   2  36   0     7014.47     6836.04    412.20 o 
   3  36   0      506.84      412.12     65.77 o 
 -19   1   1       92.60      140.12     51.29 o 
 -18   1   1     7790.66     8127.29    286.78 o 
 -17   1   1      861.04      908.85    181.35 o 
 -16   1   1     4287.53     4411.11    210.60 o 
 -15   1   1     1363.23     1303.93    342.15 o 
 -14   1   1    17660.17    18379.60    771.40 o 
 -13   1   1      721.23      675.14     70.97 o 
 -12   1   1     4583.67     4955.21     82.39 o 
 -11   1   1     1582.97     1608.83    118.36 o 
 -10   1   1    29551.34    30152.72    226.16 o 
  -9   1   1    13066.04    12844.72    186.91 o 
  -8   1   1    43956.64    43840.45    434.45 o 
  -7   1   1    16963.17    15960.46    195.83 o 
  -6   1   1    50309.69    48600.37    306.15 o 
  -5   1   1    90217.98    91498.24    932.24 o 
  -4   1   1    31169.58    28784.65    438.60 o 
  -3   1   1    56086.54    54867.81    554.05 o 
  -2   1   1    30605.64    32046.44    324.46 o 
   2   1   1      257.06      212.90     20.79 o 
   3   1   1     8921.15    10466.24    104.16 o 
   4   1   1      205.82      165.66     20.75 o 
   5   1   1    18325.71    18664.57    184.72 o 
   6   1   1     7261.14     7051.41    107.64 o 
   7   1   1     9114.80     8595.72    137.12 o 
   8   1   1     4062.33     4062.96     68.97 o 
   9   1   1     8717.46     8404.98    133.76 o 
  10   1   1      889.97      935.94     74.65 o 
  11   1   1     4046.09     4103.33     93.07 o 
  12   1   1      778.98      748.72    107.10 o 
  13   1   1    15174.71    15736.64    196.58 o 
  14   1   1     3757.26     3676.72    164.51 o 
  15   1   1    11638.07    11371.56    428.41 o 
  16   1   1      221.10      182.77     66.20 o 
  17   1   1     2716.85     3001.94    200.15 o 
  18   1   1     3860.26     3670.82    170.88 o 
  19   1   1     2120.13     1450.33    116.96 o 
 -19   2   1     2212.85     2510.86    201.19 o 
 -18   2   1      545.31      672.78    135.87 o 
 -17   2   1     4507.84     4789.55    239.01 o 
 -16   2   1      744.43      869.51    201.28 o 
 -15   2   1     4323.70     4754.30    201.55 o 
 -14   2   1       63.39       40.88     32.67 o 
 -13   2   1    29438.88    29850.61    627.16 o 
 -12   2   1      396.24      475.40     63.50 o 
 -11   2   1     3644.58     4239.37     97.77 o 
 -10   2   1    14201.33    14295.63    236.34 o 
  -9   2   1    28050.79    28431.34    327.95 o 
  -8   2   1    47512.27    49947.55    311.07 o 
  -7   2   1    36316.98    35948.19    356.72 o 
  -6   2   1    12893.96    13175.68    143.20 o 
  -5   2   1    21996.07    19018.45    192.72 o 
  -4   2   1    87495.72    89078.27    929.08 o 
  -3   2   1    38237.64    37010.91    236.23 o 
  -2   2   1     5755.33     6795.96    180.72 o 
   2   2   1    15462.91    15778.78    306.81 o 
   3   2   1     5877.47     6299.52    102.57 o 
   4   2   1    68738.18    68772.87    414.68 o 
   5   2   1     3284.95     2721.61     72.84 o 
   6   2   1     1367.35     1759.59     51.69 o 
   7   2   1     1518.25     1207.80     47.52 o 
   8   2   1    13466.16    13889.76    205.66 o 
   9   2   1    20567.52    20919.20    202.51 o 
  10   2   1    19657.49    20972.58    377.72 o 
  11   2   1     5978.85     6542.25    133.58 o 
  12   2   1     1296.85     1345.12    113.20 o 
  13   2   1     7823.96     7840.38    216.01 o 
  14   2   1    18153.32    18742.14    428.58 o 
  15   2   1     7801.44     7757.79    333.96 o 
  16   2   1     4095.67     4206.04    258.64 o 
  17   2   1     3526.97     3198.51    395.23 o 
  18   2   1     5284.38     5717.85    347.35 o 
  19   2   1     4659.09     4421.83    260.17 o 
 -19   3   1       96.22      109.86     48.29 o 
 -18   3   1     2614.64     2807.18    273.73 o 
 -17   3   1      804.35      792.44    152.51 o 
 -16   3   1       30.89       72.10     50.95 o 
 -15   3   1       75.35       57.38     41.94 o 
 -14   3   1      995.70      829.84    133.96 o 
 -13   3   1    11768.46    12148.46    317.28 o 
 -12   3   1      321.48      290.44     45.62 o 
 -11   3   1       97.38      170.50     32.46 o 
 -10   3   1      658.68      491.95     53.06 o 
  -9   3   1     4275.05     4220.97     82.56 o 
  -8   3   1      697.14      834.88     78.35 o 
  -7   3   1      188.71      203.50     34.43 o 
  -6   3   1      339.55      513.96     59.50 o 
  -5   3   1     8309.66     8495.79    153.76 o 
  -4   3   1      728.82      643.65     32.80 o 
  -3   3   1      301.02      441.13     15.98 o 
  -2   3   1     5999.61     6201.08     90.88 o 
  -1   3   1     6884.49     7927.67    223.11 o 
   0   3   1       23.52       54.48     16.25 o 
   1   3   1       34.74       76.26     17.72 o 
   2   3   1     1657.79     1699.45     44.40 o 
   3   3   1     5312.29     5064.89     74.82 o 
   4   3   1     1671.67     2071.47     56.50 o 
   5   3   1     1673.39     2013.99     56.58 o 
   6   3   1      191.51      479.34     46.05 o 
   7   3   1      477.04      397.71     48.30 o 
   8   3   1        3.31       72.78     21.62 o 
   9   3   1     8491.73     8548.14    136.96 o 
  10   3   1      291.10      468.08     51.07 o 
  11   3   1       16.29       39.37     17.36 o 
  12   3   1      348.24      418.60     42.07 o 
  13   3   1      930.52      744.54    101.18 o 
  14   3   1     1641.95     1529.83    229.16 o 
  15   3   1      903.73      837.94    178.64 o 
  16   3   1      211.98      200.86     64.15 o 
  17   3   1     1573.98     1429.07    212.76 o 
  18   3   1        0.89       58.83     41.79 o 
  19   3   1     1365.60     1508.63    196.40 o 
 -19   4   1     4833.97     4587.85    467.48 o 
 -18   4   1      621.62      502.52    107.11 o 
 -17   4   1    16629.42    17852.51    525.70 o 
 -16   4   1     1441.60     1252.93    226.09 o 
 -15   4   1    12163.63    12234.50    476.63 o 
 -14   4   1      139.75      153.30     44.48 o 
 -13   4   1    28823.74    29484.89    391.95 o 
 -12   4   1     1682.01     1675.70    159.95 o 
 -11   4   1    19039.58    18669.19    272.88 o 
 -10   4   1       23.72       74.22     27.81 o 
  -9   4   1     6706.20     6231.07    109.99 o 
  -8   4   1     4998.06     4181.27     78.59 o 
  -7   4   1    10737.57    11998.31    187.89 o 
  -6   4   1     1998.36     2065.18     66.42 o 
  -5   4   1    13070.13    12191.17    131.94 o 
  -4   4   1     2137.66     2694.48     77.91 o 
  -3   4   1    46610.26    44348.05    398.99 o 
  -2   4   1     9960.58    10901.52    208.74 o 
  -1   4   1    17318.92    16583.05    184.30 o 
   0   4   1    46630.42    49010.18    511.45 o 
   1   4   1    31569.73    34716.70    267.44 o 
   2   4   1    80376.15    70028.57    727.72 o 
   3   4   1     5488.08     6248.96     90.25 o 
   4   4   1    37185.09    33460.13    256.38 o 
   5   4   1       62.86       76.20     17.63 o 
   6   4   1    60470.68    59933.37    386.02 o 
   7   4   1     1743.48     1511.78     62.18 o 
   8   4   1    55289.80    55796.92    396.17 o 
   9   4   1     3599.92     3702.24    110.20 o 
  10   4   1    39060.57    41031.75    378.07 o 
  11   4   1      457.20      488.71     53.15 o 
  12   4   1     5561.13     5868.48    162.77 o 
  13   4   1    10540.80     9940.08    286.78 o 
  14   4   1    13504.65    13894.83    423.55 o 
  15   4   1      795.85      738.21    146.12 o 
  16   4   1     2163.35     2094.58    291.94 o 
  17   4   1     2296.00     2483.90    434.52 o 
  18   4   1       26.01       61.62     36.21 o 
  19   4   1     2568.61     2732.98    301.62 o 
 -19   5   1      937.02      798.00    111.58 o 
 -18   5   1     2903.32     3160.16    202.88 o 
 -17   5   1      311.47      278.82     56.92 o 
 -16   5   1     3453.85     3523.47    222.05 o 
 -15   5   1      228.02      233.97     68.36 o 
 -14   5   1    15333.20    15832.11    242.00 o 
 -13   5   1     3410.36     3499.52    177.28 o 
 -12   5   1     8100.16     7990.87    172.75 o 
 -11   5   1     4374.21     4364.45    112.10 o 
 -10   5   1    15757.58    15441.72    249.18 o 
  -9   5   1    49234.58    49103.45    389.14 o 
  -8   5   1    57443.20    57006.10    366.26 o 
  -7   5   1    27137.79    26981.15    297.38 o 
  -6   5   1    14474.75    13653.49    207.70 o 
  -5   5   1    19602.94    18101.26    185.43 o 
  -4   5   1      413.53      464.35     43.98 o 
  -3   5   1    12058.03    13161.70    183.90 o 
  -2   5   1    24968.66    23973.05    223.05 o 
  -1   5   1     1831.01     2099.88     55.64 o 
   0   5   1    22242.58    22856.67    215.85 o 
   1   5   1     7868.49     8922.30    512.08 o 
   3   5   1    22256.86    24219.42    218.76 o 
   4   5   1      217.42      376.93     19.89 o 
   5   5   1    99066.73    96278.53    580.14 o 
   6   5   1      831.89     1011.70     36.21 o 
   7   5   1    13541.54    14494.95    219.91 o 
   8   5   1    25403.71    25236.96    321.04 o 
   9   5   1    17445.99    16657.31    233.67 o 
  10   5   1    14164.24    14266.18    237.33 o 
  11   5   1     7971.04     7935.55    157.61 o 
  12   5   1     3025.05     2838.60    105.26 o 
  13   5   1     6334.69     6557.81    174.05 o 
  14   5   1    12828.55    12851.72    333.60 o 
  15   5   1     5466.30     5651.82    194.74 o 
  16   5   1     5614.28     4721.02    431.07 o 
  17   5   1     4057.17     4195.13    222.82 o 
  18   5   1     9201.39     8967.36    311.44 o 
  19   5   1     3347.92     3187.17    263.29 o 
 -19   6   1      937.82      809.59    153.45 o 
 -18   6   1      236.06      147.91     78.47 o 
 -17   6   1     1035.31      979.19    144.13 o 
 -16   6   1      103.19      238.40     67.14 o 
 -15   6   1       19.26       49.79     32.34 o 
 -14   6   1     1394.41     1128.70    159.07 o 
 -13   6   1       84.12      101.29     28.12 o 
 -12   6   1       20.73       61.60     21.12 o 
 -11   6   1     1973.02     1768.06     90.57 o 
 -10   6   1     5899.88     6108.07    129.54 o 
  -9   6   1       85.31      148.00     22.51 o 
  -8   6   1      353.55      393.23     51.16 o 
  -7   6   1     3100.79     2788.65     79.25 o 
  -6   6   1       32.14      232.64     35.95 o 
  -5   6   1     3715.05     3940.49     67.81 o 
  -4   6   1     9647.54    10243.76    112.13 o 
  -3   6   1    15578.88    14318.09    274.24 o 
  -2   6   1    18091.48    17266.56    169.83 o 
  -1   6   1    14188.07    14441.52    145.38 o 
   0   6   1    65621.23    64995.04    516.30 o 
   1   6   1    60901.76    65731.46   1678.16 o 
   2   6   1      776.07      637.75     28.21 o 
   3   6   1     8390.69     6936.70    122.63 o 
   4   6   1     2615.83     2405.62     63.99 o 
   5   6   1      171.76      197.66     22.51 o 
   6   6   1       24.11      138.49     31.50 o 
   7   6   1     5298.62     5997.42    128.78 o 
   8   6   1     3857.63     4212.39     74.69 o 
   9   6   1     5863.13     5754.98    102.07 o 
  10   6   1        8.50       52.57     19.26 o 
  11   6   1     3849.92     4048.25    117.85 o 
  12   6   1      754.92      828.77     99.48 o 
  13   6   1     1128.19     1048.80    150.78 o 
  14   6   1      126.23      152.45     48.23 o 
  15   6   1      654.11      640.84    109.04 o 
  16   6   1     2892.88     2979.41    234.78 o 
  17   6   1     1452.57     1686.54    184.44 o 
  18   6   1     1865.71     1849.66    244.06 o 
  19   6   1        0.18       27.38     29.70 o 
 -19   7   1       64.80      153.11     71.65 o 
 -18   7   1    14482.76    14200.65    517.19 o 
 -17   7   1     2045.15     1900.35    108.35 o 
 -16   7   1    23686.37    25089.08    372.57 o 
 -15   7   1       24.65       68.85     49.24 o 
 -14   7   1    14447.23    14024.51    281.51 o 
 -13   7   1      158.00      120.50     23.91 o 
 -12   7   1    24697.41    24354.92    344.69 o 
 -11   7   1       77.18      115.54     25.29 o 
 -10   7   1     4984.92     4898.07    127.80 o 
  -9   7   1     5974.37     5799.62    121.13 o 
  -8   7   1     5552.21     5421.52     97.51 o 
  -7   7   1     3452.01     3769.52     71.10 o 
  -6   7   1       82.24      145.98     26.11 o 
  -5   7   1     2293.68     2387.14     81.77 o 
  -4   7   1     8970.13     8285.78    125.27 o 
  -3   7   1    26059.85    24782.62    231.83 o 
  -2   7   1     4342.31     5051.37    104.29 o 
  -1   7   1    69489.31    70600.53    532.55 o 
   0   7   1     2756.59     2724.75     73.32 o 
   1   7   1   241320.63   226789.14  34680.24 o 
   2   7   1    10794.33    10924.56    129.22 o 
   3   7   1    63379.75    61424.48   1398.13 o 
   4   7   1      220.31      306.65     11.54 o 
   5   7   1    27011.74    25623.04    320.12 o 
   6   7   1    14882.13    14819.34    221.32 o 
   7   7   1   119346.28   125074.36    796.87 o 
   8   7   1     2080.77     1980.64     49.73 o 
   9   7   1    26565.96    26018.03    185.72 o 
  10   7   1    13138.06    13301.04    206.25 o 
  11   7   1    19341.38    20006.73    223.87 o 
  12   7   1     1135.41     1042.07     75.12 o 
  13   7   1     2713.41     2713.89    119.38 o 
  14   7   1     2066.90     1912.32    139.75 o 
  15   7   1     4205.50     3802.89    223.73 o 
  16   7   1      591.69      512.11    104.30 o 
  17   7   1      609.19      649.87    136.04 o 
  18   7   1     3405.30     3509.74    419.85 o 
  19   7   1       20.40       56.04     35.12 o 
 -18   8   1      161.50       63.34     29.00 o 
 -17   8   1      595.00      674.89    100.86 o 
 -16   8   1        2.98       87.07     35.26 o 
 -15   8   1     2398.14     1995.14    250.60 o 
 -14   8   1     3229.03     3509.94    265.64 o 
 -13   8   1    19587.74    19859.02    268.40 o 
 -12   8   1      971.68      920.30    118.47 o 
 -11   8   1    12428.40    12924.75    236.39 o 
 -10   8   1    19162.95    19035.18    511.65 o 
  -9   8   1    49104.06    49158.97    554.72 o 
  -8   8   1     3505.99     3604.44    151.57 o 
  -7   8   1    96221.19    99688.02    833.30 o 
  -6   8   1    15541.31    16901.37    224.50 o 
  -5   8   1    40575.48    35835.48    228.99 o 
  -4   8   1     1003.91     1235.09     48.13 o 
  -3   8   1    27914.69    26183.61    205.29 o 
  -2   8   1     1215.86     1500.70     44.53 o 
  -1   8   1    33145.88    33571.32    265.86 o 
   0   8   1      725.41      787.18     44.75 o 
   1   8   1     9166.43     8130.62    163.01 o 
   2   8   1      703.62     1188.75     99.31 o 
   3   8   1     7395.12     6590.48     97.34 o 
   4   8   1     1076.18     1128.81     43.88 o 
   5   8   1      605.25      486.20     59.93 o 
   6   8   1     9385.52    10176.41    158.12 o 
   7   8   1     6660.05     6606.13    122.20 o 
   8   8   1     2490.48     2842.23     98.44 o 
   9   8   1    25160.31    25634.72    248.75 o 
  10   8   1    12676.58    12990.52    197.69 o 
  11   8   1     3439.39     3332.38    127.74 o 
  12   8   1      792.19      935.25     75.07 o 
  13   8   1     5205.72     5517.12    212.92 o 
  14   8   1     9624.29    10225.23    326.38 o 
  15   8   1     6150.18     6342.53    318.33 o 
  16   8   1     9676.61    10767.37    373.62 o 
  17   8   1     5319.95     5567.25    156.08 o 
  18   8   1     6180.01     6856.81    323.56 o 
 -18   9   1     3420.99     3801.70    119.85 o 
 -17   9   1     1100.72      946.05    162.43 o 
 -16   9   1     1288.55     1466.43    228.73 o 
 -15   9   1      719.16      661.11    107.37 o 
 -14   9   1      435.18      513.07     97.87 o 
 -13   9   1     1233.60     1087.87    146.10 o 
 -12   9   1        2.15       73.41     30.86 o 
 -11   9   1    15136.55    15585.62    281.72 o 
 -10   9   1     3524.98     3098.40     91.84 o 
  -9   9   1    27976.91    27276.22    207.83 o 
  -8   9   1     2226.41     1884.44    160.54 o 
  -7   9   1    14304.08    13947.87    211.92 o 
  -6   9   1     4250.36     3748.29     87.51 o 
  -5   9   1      896.65      831.85     40.57 o 
  -4   9   1     8482.35     8244.78    130.27 o 
  -3   9   1      750.01      695.41     41.94 o 
  -2   9   1     4609.87     4482.77     73.08 o 
  -1   9   1     4160.28     4956.54     79.18 o 
   1   9   1     7256.87     8698.86    116.73 o 
   2   9   1     5992.99     5784.50    172.41 o 
   3   9   1       67.07      214.42     23.45 o 
   4   9   1      656.20      713.30     33.60 o 
   5   9   1     2492.76     2296.49     69.37 o 
   6   9   1    31570.66    32183.88    361.13 o 
   7   9   1       57.17       81.60     15.07 o 
   8   9   1    15790.02    14666.03    240.38 o 
   9   9   1     1015.25      976.03     44.60 o 
  10   9   1    14321.54    15281.75    229.94 o 
  11   9   1     2617.12     2659.68    109.01 o 
  12   9   1     5357.73     4957.37    193.82 o 
  13   9   1      411.94      508.65     85.23 o 
  14   9   1       14.15       30.56     20.63 o 
  15   9   1     1436.28     1296.21    160.34 o 
  16   9   1     2243.01     2077.63    284.55 o 
  17   9   1     6744.08     6955.90    228.16 o 
  18   9   1        2.20       43.12     47.34 o 
 -18  10   1      294.86      204.78     43.36 o 
 -17  10   1    19713.55    20795.50    687.24 o 
 -16  10   1      386.75      369.63    106.63 o 
 -15  10   1    11713.33    12084.63    613.12 o 
 -14  10   1       89.04      115.39     42.91 o 
 -13  10   1    19054.97    18683.63    287.06 o 
 -12  10   1     3932.45     3719.08    167.28 o 
 -11  10   1    11309.68    11151.92    212.40 o 
 -10  10   1     3790.73     3586.11    102.89 o 
  -9  10   1     2791.11     2822.67     85.74 o 
  -8  10   1     2051.14     2095.19     98.91 o 
  -7  10   1     3681.07     3481.56     77.12 o 
  -6  10   1     5393.87     5153.91     83.59 o 
  -5  10   1      408.79      421.77     50.78 o 
  -4  10   1    21167.94    20425.46    227.73 o 
  -3  10   1       55.85      119.06     23.08 o 
  -2  10   1    93256.66    88702.76    464.88 o 
  -1  10   1    58854.02    60085.16    324.44 o 
   1  10   1     7602.08     8078.52    119.66 o 
   2  10   1   140248.69   137353.27   1063.72 o 
   3  10   1      115.43      122.44     14.97 o 
   4  10   1    87658.91    88350.45   1654.90 o 
   5  10   1      114.91      122.85     22.68 o 
   6  10   1    74567.40    74764.34    735.85 o 
   7  10   1     7487.12     7608.93    185.41 o 
   8  10   1    50471.40    49899.80    438.52 o 
   9  10   1    16080.05    17215.19    251.22 o 
  10  10   1    20707.21    22089.54    458.56 o 
  11  10   1     3957.14     4070.73    120.05 o 
  12  10   1     2905.51     3429.23    176.09 o 
  13  10   1      994.95      787.91     88.28 o 
  14  10   1     4085.93     3898.08    192.58 o 
  15  10   1      384.48      407.72    117.28 o 
  16  10   1      685.78      603.91    186.63 o 
  17  10   1     1345.83      265.12     89.26 o 
  18  10   1      136.67      137.47     38.76 o 
 -18  11   1      807.51      566.47    128.52 o 
 -17  11   1      950.57      710.68    123.52 o 
 -16  11   1     1486.89     1674.86    183.72 o 
 -15  11   1     3446.48     3250.30    249.49 o 
 -14  11   1     6541.52     6094.65    320.84 o 
 -13  11   1     2319.75     2692.90    219.63 o 
 -12  11   1    20584.88    20813.48    351.58 o 
 -11  11   1     8275.82     8507.38    197.92 o 
 -10  11   1    18713.31    18524.55    273.59 o 
  -9  11   1    22083.30    22068.21    275.94 o 
  -8  11   1    87448.27    76254.33   5372.89 o 
  -7  11   1    10271.42     9918.93    200.19 o 
  -6  11   1    53059.48    51344.59    576.59 o 
  -5  11   1     4255.68     4001.44     91.81 o 
  -4  11   1    55810.14    56404.17    400.21 o 
  -3  11   1     3970.46     3667.67     83.48 o 
  -2  11   1    17855.84    15669.68    271.65 o 
  -1  11   1      784.03      808.16     54.85 o 
   0  11   1    13196.73    12918.30    414.71 o 
   1  11   1       73.05       96.43     16.71 o 
   2  11   1     2178.70     2600.10    563.11 o 
   3  11   1      279.32      373.19     38.99 o 
   4  11   1     4931.14     5065.62    144.49 o 
   5  11   1    11195.20    11255.04    199.10 o 
   6  11   1       65.95       79.48     15.66 o 
   7  11   1     9939.06    10295.10    147.81 o 
   8  11   1    23750.78    23754.70    361.16 o 
   9  11   1    11290.69    11469.44    293.12 o 
  10  11   1     9533.67     9307.37    140.29 o 
  11  11   1    23426.42    24626.74    514.78 o 
  12  11   1    12056.27    11939.40    275.59 o 
  13  11   1     5405.31     5928.11    285.03 o 
  14  11   1    11635.92    11399.58    345.04 o 
  15  11   1    17123.71    19153.15    548.66 o 
  16  11   1     4604.46     4527.95    286.21 o 
  17  11   1     5344.49     5938.23    251.10 o 
  18  11   1     4985.50     4975.22    439.27 o 
 -18  12   1      182.00       86.61     58.76 o 
 -17  12   1     3616.86     3775.27    205.79 o 
 -16  12   1     2078.76     1944.10    228.19 o 
 -15  12   1     1317.57     1082.95    191.69 o 
 -14  12   1     2136.61     1884.74    195.99 o 
 -13  12   1     2534.68     2256.52    147.64 o 
 -12  12   1     9339.00     9918.85    276.70 o 
 -11  12   1      322.09      306.75     44.06 o 
 -10  12   1     8094.99     7772.77    318.34 o 
  -9  12   1     3228.56     3021.50     83.61 o 
  -8  12   1    18341.46    18444.56    297.66 o 
  -7  12   1    14851.99    14403.15    204.43 o 
  -6  12   1      144.08       90.12     17.62 o 
  -5  12   1    38588.21    38753.10    477.43 o 
  -4  12   1     1382.38     1298.11     56.69 o 
  -3  12   1    13477.41    13407.82    202.91 o 
  -2  12   1     8967.30     9904.19    153.41 o 
  -1  12   1    36495.22    35978.68    375.81 o 
   0  12   1    43922.97    47088.18    615.77 o 
   1  12   1      344.27      347.46     50.91 o 
   2  12   1    50788.97    52376.35    544.06 o 
   3  12   1       37.56       41.61     12.28 o 
   4  12   1    10595.61    10447.07    173.14 o 
   5  12   1    19381.78    19103.37    242.41 o 
   6  12   1    18129.73    18017.64    724.33 o 
   7  12   1    18851.72    18474.54    376.62 o 
   8  12   1     3114.41     3335.15    101.70 o 
   9  12   1    13189.14    13063.35    201.71 o 
  10  12   1      283.59      244.72     35.22 o 
  11  12   1    11198.17    12229.89    335.59 o 
  12  12   1     4473.63     4881.07    201.17 o 
  13  12   1     2619.31     2547.17    198.71 o 
  14  12   1     1984.01     1744.57    184.43 o 
  15  12   1     2955.11     2766.56    297.23 o 
  16  12   1     3634.21     3848.88    276.84 o 
  17  12   1      151.38       62.36     71.28 o 
  18  12   1     4501.18     5202.71    316.62 o 
 -18  13   1    12021.39    11843.51    498.75 o 
 -17  13   1      201.91      160.09     49.95 o 
 -16  13   1    18492.90    19649.03    611.81 o 
 -15  13   1     1839.14     1991.42    247.56 o 
 -14  13   1    14766.14    14901.30    321.61 o 
 -13  13   1     1884.55     1881.04    121.98 o 
 -12  13   1    14280.61    13681.00    583.80 o 
 -11  13   1      790.29      985.90    110.10 o 
 -10  13   1     3911.25     3973.31    119.78 o 
  -9  13   1      140.66      172.45     30.85 o 
  -8  13   1       85.27      181.94     31.83 o 
  -7  13   1      207.05      247.35     40.88 o 
  -6  13   1      285.68      428.56     51.13 o 
  -5  13   1     9575.53     9635.68    154.85 o 
  -4  13   1     2254.39     2230.17     83.49 o 
  -3  13   1    55228.33    56148.67    347.62 o 
  -2  13   1     3107.99     3614.38     90.34 o 
  -1  13   1    93283.88    89851.90    539.41 o 
   0  13   1      339.51      402.47     49.21 o 
   1  13   1    80674.21    81205.77    506.67 o 
   2  13   1     6429.79     6919.00    531.99 o 
   3  13   1    94998.46    96107.46    652.77 o 
   4  13   1    10680.14    11692.16    173.23 o 
   5  13   1    89066.60    90633.68    479.22 o 
   6  13   1    10838.34    11405.08    161.49 o 
   7  13   1    73251.52    74104.20    936.91 o 
   8  13   1    13771.82    14382.00    211.89 o 
   9  13   1    51170.65    50829.00    454.06 o 
  10  13   1     3331.87     3207.28    113.96 o 
  11  13   1    25438.05    25562.02    336.94 o 
  12  13   1      177.71      129.27     36.71 o 
  13  13   1     5196.03     5216.18    238.58 o 
  14  13   1       37.72       45.49     26.47 o 
  15  13   1      704.03      456.86     98.89 o 
  16  13   1      791.36      658.23    192.08 o 
  17  13   1      264.54      128.62     89.21 o 
  18  13   1     1477.41      988.29    396.37 o 
 -17  14   1     2105.24     2165.59    323.49 o 
 -16  14   1        0.54       62.87     31.80 o 
 -15  14   1      835.70     1021.57    186.14 o 
 -14  14   1     3021.52     2865.42    149.44 o 
 -13  14   1     8295.78     7999.62    253.36 o 
 -12  14   1     3177.57     3195.89    140.46 o 
 -11  14   1     6703.75     6806.58    209.01 o 
 -10  14   1    14980.36    15983.87    339.70 o 
  -9  14   1    20976.30    21250.16    240.10 o 
  -8  14   1    28941.41    28257.05    267.54 o 
  -7  14   1    54729.49    55239.51    468.91 o 
  -6  14   1    20017.40    19511.08    503.12 o 
  -5  14   1    51081.18    51006.98    435.85 o 
  -4  14   1    12650.05    13278.91    233.86 o 
  -3  14   1    93717.07    93979.83    443.13 o 
  -2  14   1     9951.94     9909.98    158.18 o 
  -1  14   1    18503.65    16848.56   1048.80 o 
   0  14   1     7339.68     8043.45    151.46 o 
   1  14   1    38142.06    37471.46    277.27 o 
   2  14   1      174.54      166.08     50.58 o 
   3  14   1      110.02      151.61     32.93 o 
   4  14   1      194.10      161.43     40.86 o 
   5  14   1     1643.82     1652.24     90.34 o 
   6  14   1     2767.66     2600.97     91.81 o 
   7  14   1    16918.89    16803.65    299.67 o 
   8  14   1     8960.55     9278.03    176.51 o 
   9  14   1    25265.54    25459.12    271.40 o 
  10  14   1    17448.57    17627.64    243.89 o 
  11  14   1    12765.92    13734.92    313.31 o 
  12  14   1    11697.97    12359.70    306.49 o 
  13  14   1    25061.58    23804.27    432.95 o 
  14  14   1    14497.26    15659.57    462.63 o 
  15  14   1     5797.71     5986.76    264.12 o 
  16  14   1    14278.45    15230.80    447.01 o 
  17  14   1     5436.87     5321.17    362.36 o 
 -17  15   1      981.92      840.17    140.06 o 
 -16  15   1     1350.78     1407.61    264.94 o 
 -15  15   1      352.17      301.93     83.21 o 
 -14  15   1     1035.38      951.15    217.76 o 
 -13  15   1     7122.55     6980.65    268.74 o 
 -12  15   1      979.84     1035.34    137.51 o 
 -11  15   1     9607.96     8695.42    253.50 o 
 -10  15   1     1226.88     1414.13     82.17 o 
  -9  15   1     8896.13     8708.07    167.41 o 
  -8  15   1      342.32      379.37     47.50 o 
  -7  15   1     4476.46     4402.55    112.50 o 
  -6  15   1    31751.48    33072.82    279.03 o 
  -5  15   1      568.29      722.37     59.36 o 
  -4  15   1    20538.94    20916.49    273.17 o 
  -3  15   1     1689.55     1642.37     47.46 o 
  -2  15   1    24643.04    25193.73    283.82 o 
  -1  15   1    22688.32    24216.15    302.97 o 
   0  15   1    19997.41    20153.99    364.65 o 
   1  15   1    35568.62    37434.35    415.55 o 
   2  15   1    11187.00    12586.15    377.14 o 
   3  15   1    28083.04    29522.76    441.24 o 
   4  15   1     8286.71     7797.82    145.42 o 
   5  15   1    21064.25    20742.75    208.15 o 
   6  15   1     1264.05     1245.07     68.59 o 
   7  15   1     3788.68     3505.08    101.59 o 
   8  15   1       10.75       48.21     29.17 o 
   9  15   1      447.04      466.65     85.60 o 
  10  15   1     9115.99     9408.12    241.54 o 
  11  15   1      443.86      355.59     61.62 o 
  12  15   1     7439.79     7822.23    257.67 o 
  13  15   1     1953.58     2090.44    334.75 o 
  14  15   1     4745.82     4532.98    219.51 o 
  15  15   1       33.62       71.95     59.60 o 
  16  15   1     2769.69     3105.55    460.84 o 
  17  15   1     2620.61     3185.80    302.12 o 
 -17  16   1     8154.33     8186.43    610.32 o 
 -16  16   1      482.43      482.92    107.53 o 
 -15  16   1    15877.84    16933.04    686.75 o 
 -14  16   1     2292.52     2344.90    306.05 o 
 -13  16   1    14754.49    15213.48    326.38 o 
 -12  16   1     5119.40     5052.22    233.71 o 
 -11  16   1     8726.53     8994.87    290.72 o 
 -10  16   1     1895.70     1724.72     93.40 o 
  -9  16   1     7570.66     7137.63    225.19 o 
  -8  16   1      953.00      817.52     85.94 o 
  -7  16   1     7338.78     7277.55    193.35 o 
  -6  16   1      146.33      120.31     21.02 o 
  -5  16   1      818.31      877.09     69.60 o 
  -4  16   1    16954.86    17377.67    275.68 o 
  -3  16   1      113.30       82.81     18.34 o 
  -2  16   1    30465.04    29550.87    512.55 o 
  -1  16   1     2186.97     2262.69     51.49 o 
   0  16   1    61299.50    64437.59    443.14 o 
   1  16   1     4746.86     5532.00     92.00 o 
   2  16   1    52193.92    52948.63    404.68 o 
   3  16   1     2426.92     2535.89    132.64 o 
   4  16   1    83746.33    85676.51   1040.46 o 
   5  16   1     3258.35     2994.79    201.32 o 
   6  16   1    63268.13    62771.31    533.26 o 
   7  16   1     3087.27     3254.06    100.85 o 
   8  16   1    33208.29    34063.80    346.13 o 
   9  16   1      318.32      411.02     44.58 o 
  10  16   1    18303.58    18432.45    234.79 o 
  11  16   1      962.54      860.67    131.83 o 
  12  16   1     8104.15     7987.26    253.54 o 
  13  16   1      166.87      231.28     94.40 o 
  14  16   1     2380.60     2135.08    124.96 o 
  15  16   1      414.78      456.21     99.58 o 
  16  16   1      757.46      496.27    223.26 o 
  17  16   1      456.54      380.47    175.37 o 
 -16  17   1      685.62      676.82    140.63 o 
 -15  17   1      178.97       91.23     36.60 o 
 -14  17   1     1156.98     1327.27    188.77 o 
 -13  17   1     2858.56     3139.33    190.25 o 
 -12  17   1     6791.02     6866.50    260.28 o 
 -11  17   1     5688.90     6102.14    320.45 o 
 -10  17   1     5091.32     5114.59    187.74 o 
  -9  17   1    13318.20    13193.25    358.60 o 
  -8  17   1    30721.93    29952.33    389.01 o 
  -7  17   1    12663.29    12504.56    253.34 o 
  -6  17   1    56524.21    56821.38    499.36 o 
  -5  17   1    32496.63    33277.42    227.66 o 
  -4  17   1    86619.38    86003.61    735.63 o 
  -3  17   1    15061.67    14759.61    208.03 o 
  -2  17   1    60330.28    60215.99    459.39 o 
  -1  17   1    22085.92    21814.38    184.29 o 
   0  17   1    17239.71    16657.81    312.18 o 
   1  17   1     4401.13     4195.92     75.58 o 
   2  17   1     8506.56     8500.48    330.29 o 
   3  17   1      139.14      210.28     29.16 o 
   4  17   1     8650.54     9286.40    506.37 o 
   5  17   1      188.64      265.85     34.47 o 
   6  17   1     5732.37     5315.26    136.69 o 
   7  17   1      104.11      130.75     23.09 o 
   8  17   1    17458.54    17228.88    275.06 o 
   9  17   1     5382.02     5713.82    237.74 o 
  10  17   1    10607.57    11078.34    260.00 o 
  11  17   1     6467.96     6804.69    191.19 o 
  12  17   1    15451.28    16647.25    403.88 o 
  13  17   1    11912.81    12876.01    389.34 o 
  14  17   1    12750.72    13603.45    319.80 o 
  15  17   1    13296.21    14638.91    628.37 o 
  16  17   1     2588.71     2226.65    263.78 o 
 -16  18   1      210.37      243.94     79.46 o 
 -15  18   1      435.29      406.12     82.20 o 
 -14  18   1      369.33      316.94     71.52 o 
 -13  18   1      985.34      816.82    195.51 o 
 -12  18   1     2321.13     2561.00    173.23 o 
 -11  18   1       54.37       87.61     25.03 o 
 -10  18   1     1172.66      997.29    158.28 o 
  -9  18   1     1149.04     1127.14     60.01 o 
  -8  18   1      532.99      556.09     57.14 o 
  -7  18   1     6357.54     5775.23    123.45 o 
  -6  18   1      185.23      143.40     31.00 o 
  -5  18   1    24686.44    25525.53    414.66 o 
  -4  18   1       89.75      104.01     18.78 o 
  -3  18   1    12279.33    11687.06    388.74 o 
  -2  18   1        2.23      -42.50     42.50 o 
  -1  18   1     5209.15     4792.64    270.67 o 
   0  18   1     3809.51     3456.87    306.15 o 
   1  18   1       22.12       52.07     14.61 o 
   2  18   1     7908.80     8275.66    177.59 o 
   3  18   1     2020.53     1919.39     96.63 o 
   4  18   1    21280.35    21164.58    487.30 o 
   5  18   1     1738.76     1951.16     90.46 o 
   6  18   1     7966.18     7583.36    161.13 o 
   7  18   1      722.30      627.21     57.72 o 
   8  18   1     1483.07     1506.15    116.73 o 
   9  18   1       58.36      134.13     38.44 o 
  10  18   1     1562.33     1518.88    150.58 o 
  11  18   1     3570.92     3665.06    251.57 o 
  12  18   1       62.93       37.11     19.91 o 
  13  18   1     2538.53     2591.38    412.35 o 
  14  18   1      291.89      243.48     92.11 o 
  15  18   1     2722.90     2847.36    209.83 o 
  16  18   1      266.70      221.02     97.45 o 
 -16  19   1     4596.39     4050.68    645.29 o 
 -15  19   1     1586.27     1783.95    209.65 o 
 -14  19   1    13623.47    14697.40    432.33 o 
 -13  19   1     3654.82     3570.90    116.98 o 
 -12  19   1     7329.37     7358.59    285.68 o 
 -11  19   1     2563.30     2575.83    165.60 o 
 -10  19   1    11971.82    12605.76    508.00 o 
  -9  19   1     1222.51     1253.56    120.05 o 
  -8  19   1     4189.80     4130.75    177.68 o 
  -7  19   1       65.91      104.35     20.88 o 
  -6  19   1     7644.79     7703.83    155.55 o 
  -5  19   1     3610.63     3623.11    110.12 o 
  -4  19   1      224.45      270.96     36.53 o 
  -3  19   1    38034.05    38759.73    359.88 o 
  -2  19   1     1163.29     1214.03     66.99 o 
  -1  19   1    37139.43    37704.04    253.71 o 
   0  19   1     8205.85     8190.75    159.04 o 
   1  19   1    39197.15    40697.03    440.36 o 
   2  19   1     1356.26     1438.76     70.05 o 
   3  19   1    55304.27    56007.60    481.22 o 
   4  19   1     5873.40     5950.78    121.28 o 
   5  19   1    61251.88    64883.27    933.40 o 
   6  19   1      140.53      107.50     18.60 o 
   7  19   1    11149.26    11561.55    211.40 o 
   8  19   1     5388.77     5380.51    171.35 o 
   9  19   1    12219.01    11943.83    269.51 o 
  10  19   1      146.70      152.63     37.08 o 
  11  19   1     7868.82     8092.93    309.03 o 
  12  19   1     1884.57     1834.87    194.44 o 
  13  19   1     2308.11     2192.62    205.26 o 
  14  19   1       48.15       64.39     67.77 o 
  15  19   1      967.53      741.13    254.77 o 
  16  19   1      416.70      470.24    137.13 o 
 -15  20   1     3246.68     3198.69    222.92 o 
 -14  20   1     1875.79     1581.61    259.89 o 
 -13  20   1     5351.15     5328.47    223.35 o 
 -12  20   1     2027.30     2037.40    304.86 o 
 -11  20   1     4925.53     4885.10    159.00 o 
 -10  20   1     5031.11     5092.65    216.60 o 
  -9  20   1     7759.79     7492.82    217.26 o 
  -8  20   1     6993.50     7113.64    209.89 o 
  -7  20   1     8231.50     8026.24    233.83 o 
  -6  20   1     2259.99     2329.54    105.61 o 
  -5  20   1    31908.85    33112.84    352.21 o 
  -4  20   1     5341.82     5620.79    133.81 o 
  -3  20   1    23074.39    24065.24    336.03 o 
  -2  20   1      169.43      151.63     24.82 o 
  -1  20   1     9974.54     9479.40    185.31 o 
   0  20   1     5148.48     5740.97    121.69 o 
   1  20   1    12828.22    13833.32    209.00 o 
   2  20   1      166.84      246.61     34.98 o 
   3  20   1     6243.58     6637.46    443.93 o 
   4  20   1     1318.75     1215.97     76.40 o 
   5  20   1     1052.87     1184.64    106.71 o 
   6  20   1     3600.23     3589.17    138.90 o 
   7  20   1     1059.37      975.28     47.27 o 
   8  20   1    10091.24    10568.96    284.13 o 
   9  20   1     1513.55     1344.54    129.18 o 
  10  20   1    19256.56    19552.49    512.87 o 
  11  20   1     5261.15     5340.54    288.63 o 
  12  20   1     8068.90     8461.44    411.98 o 
  13  20   1    10454.04    10638.30    564.19 o 
  14  20   1    12794.41    13793.13    605.66 o 
  15  20   1     6846.98     6827.70    368.52 o 
 -15  21   1      316.98      328.79    110.91 o 
 -14  21   1      248.26      265.55     67.87 o 
 -13  21   1      201.98      138.56     84.88 o 
 -12  21   1       22.37       57.04     35.65 o 
 -11  21   1      518.17      593.62    130.01 o 
 -10  21   1     1880.98     1698.42    160.60 o 
  -9  21   1     4253.57     4672.25    191.55 o 
  -8  21   1       81.46      201.02     31.45 o 
  -7  21   1       95.65      156.73     33.04 o 
  -6  21   1    16228.41    15616.80    183.54 o 
  -5  21   1      681.17      696.81     74.06 o 
  -4  21   1     5870.73     5960.38    115.42 o 
  -3  21   1       21.33       39.64     17.40 o 
  -2  21   1      518.21      605.08     61.04 o 
  -1  21   1      233.32      233.86     36.89 o 
   0  21   1        7.01       25.89     12.69 o 
   1  21   1        1.21       65.71     26.56 o 
   2  21   1     1280.10     1417.88     87.15 o 
   3  21   1       38.54       16.97     25.31 o 
   4  21   1       49.58       78.55     15.73 o 
   5  21   1     7983.23     8113.59    157.31 o 
   6  21   1     7803.94     7948.01    217.40 o 
   7  21   1     1329.96     1247.80    110.64 o 
   8  21   1     1049.37      856.16     59.75 o 
   9  21   1       15.56       56.69     22.00 o 
  10  21   1      333.10      288.09     50.15 o 
  11  21   1      580.10      565.40    114.31 o 
  12  21   1      807.85      886.40    115.38 o 
  13  21   1      852.52      667.84    242.30 o 
  14  21   1       53.74       83.16     79.05 o 
  15  21   1      524.59      341.99     97.92 o 
 -14  22   1      946.34     1131.48    269.66 o 
 -13  22   1     7017.14     7418.63    236.66 o 
 -12  22   1        9.71       50.16     42.93 o 
 -11  22   1     4650.62     4592.27    218.72 o 
 -10  22   1      212.41      137.73     36.33 o 
  -9  22   1     2958.19     2796.85    195.22 o 
  -8  22   1    11144.71    11535.21    384.30 o 
  -7  22   1      817.68      839.87    104.61 o 
  -6  22   1     2032.19     1750.22     93.81 o 
  -5  22   1      608.07      588.27     53.22 o 
  -4  22   1    10018.93    10046.29    190.53 o 
  -3  22   1      347.68      457.20     54.97 o 
  -2  22   1    15948.39    16053.57    314.73 o 
  -1  22   1    13405.84    13995.84    243.13 o 
   0  22   1    16457.72    17184.58    252.56 o 
   1  22   1    13888.93    14443.94    287.31 o 
   2  22   1    31989.79    32488.93    396.39 o 
   3  22   1    24786.37    26022.43    441.59 o 
   4  22   1    33067.38    34681.61    394.82 o 
   5  22   1    10738.54    10996.50    286.95 o 
   6  22   1    26408.68    26531.40    387.38 o 
   7  22   1     4293.11     3881.21    179.84 o 
   8  22   1    11668.58    11547.15    342.51 o 
   9  22   1      814.15      830.92     86.20 o 
  10  22   1     5890.57     5940.33    297.97 o 
  11  22   1       30.53       46.17     26.39 o 
  12  22   1     3769.35     3534.29    159.48 o 
  13  22   1      359.02      297.16    110.53 o 
  14  22   1     1341.54      811.70    208.29 o 
 -14  23   1    10640.70    11114.44    654.70 o 
 -13  23   1     1922.12     1711.72    416.66 o 
 -12  23   1    13760.84    14112.26    469.44 o 
 -11  23   1      373.41      449.79    105.28 o 
 -10  23   1    16308.83    17687.48    460.71 o 
  -9  23   1      782.44      793.18    137.81 o 
  -8  23   1    10070.00     9494.97    300.04 o 
  -7  23   1      171.51      120.08     40.14 o 
  -6  23   1    10018.89     9865.15    245.02 o 
  -5  23   1       34.27       59.78     20.00 o 
  -4  23   1     8831.53     8512.46    168.34 o 
  -3  23   1      198.60      281.60     31.39 o 
  -2  23   1      434.17      354.03     41.23 o 
  -1  23   1       96.16       95.60     17.89 o 
   0  23   1      265.55      326.93     41.07 o 
   1  23   1     5807.61     5366.99    182.07 o 
   2  23   1      679.99      638.20    138.15 o 
   3  23   1     1450.25     1460.29    115.59 o 
   4  23   1      360.41      119.98    115.83 o 
   5  23   1    14966.67    14732.11    335.42 o 
   6  23   1     4085.66     3859.78    176.52 o 
   7  23   1    10811.89    11299.50    279.25 o 
   8  23   1      100.10      103.07     34.30 o 
   9  23   1    20898.26    21682.55    484.26 o 
  10  23   1      749.70      896.97    150.04 o 
  11  23   1     7999.33     8230.29    451.06 o 
  12  23   1      862.40      813.60    176.78 o 
  13  23   1     8338.21     8151.71    415.46 o 
  14  23   1     3061.98     2898.23    166.23 o 
 -14  24   1      428.13      466.64    165.92 o 
 -13  24   1      468.99      397.88    139.33 o 
 -12  24   1     1292.98     1074.62    193.48 o 
 -11  24   1     4779.15     4991.30    220.39 o 
 -10  24   1       92.89      144.70     51.32 o 
  -9  24   1      247.93      282.50     75.64 o 
  -8  24   1      524.69      474.01     90.52 o 
  -7  24   1     2042.09     1915.56    123.83 o 
  -6  24   1      507.08      425.27     68.53 o 
  -5  24   1      173.85       79.42     21.21 o 
  -4  24   1    10877.19    11040.34    225.29 o 
  -3  24   1      348.77      254.05     55.64 o 
  -2  24   1     4781.47     4829.00    199.56 o 
  -1  24   1      883.66      953.78     70.02 o 
   0  24   1     4651.74     5312.83    149.11 o 
   1  24   1      991.90     1073.42     70.65 o 
   2  24   1      202.78      192.04     36.95 o 
   3  24   1     1173.33     1347.05     91.57 o 
   4  24   1     1259.41     1167.68    109.94 o 
   5  24   1     1383.83     1219.38    148.75 o 
   6  24   1     3637.25     3710.71    136.08 o 
   7  24   1     1315.30     1292.00     89.34 o 
   8  24   1    10945.57    10838.29    402.59 o 
   9  24   1      212.27      173.84     50.80 o 
  10  24   1     2504.66     2225.74    391.83 o 
  11  24   1      663.59      766.55    242.54 o 
  12  24   1     6252.19     5924.07    263.40 o 
  13  24   1      612.31      365.90    110.68 o 
  14  24   1     1069.30     1053.18    337.48 o 
 -13  25   1      149.74      271.84     94.58 o 
 -12  25   1     4773.15     5103.24    322.45 o 
 -11  25   1     3380.95     3280.87    134.54 o 
 -10  25   1     2213.44     2486.51     96.55 o 
  -9  25   1     4283.34     3947.91    243.00 o 
  -8  25   1     2666.67     2599.64    138.16 o 
  -7  25   1    19447.47    19956.82    368.20 o 
  -6  25   1     5367.98     5070.73    207.39 o 
  -5  25   1    12711.66    12190.21    307.42 o 
  -4  25   1     2129.83     1856.27    140.95 o 
  -3  25   1    21780.32    23008.31    250.02 o 
  -2  25   1    12030.59    11873.64    262.97 o 
  -1  25   1    26761.81    26447.49    285.26 o 
   0  25   1    13593.59    13587.94    356.93 o 
   1  25   1    14830.74    15796.38    312.41 o 
   2  25   1    20367.77    20346.80    261.45 o 
   3  25   1    25657.94    26585.19    291.87 o 
   4  25   1    12803.43    13312.13    330.52 o 
   5  25   1     4870.95     5206.38    305.94 o 
   6  25   1     3396.06     3629.65    224.93 o 
   7  25   1     6660.05     6822.84    218.16 o 
   8  25   1     1527.34     1566.99    202.06 o 
   9  25   1      581.85      511.30    107.31 o 
  10  25   1       34.63       50.33     66.54 o 
  11  25   1     1112.15      996.97    260.38 o 
  12  25   1     1580.73     1500.89    262.53 o 
  13  25   1      976.85      877.62    227.16 o 
 -13  26   1     8769.69     8171.26    502.84 o 
 -12  26   1       73.09       48.18     77.93 o 
 -11  26   1    14349.31    14529.53    627.37 o 
 -10  26   1      317.69      365.93     83.06 o 
  -9  26   1    18317.86    18705.02    422.49 o 
  -8  26   1      679.70      611.90    158.37 o 
  -7  26   1    11357.94    10810.81    340.26 o 
  -6  26   1     1620.37     1579.63    159.38 o 
  -5  26   1    16829.60    16989.58    702.38 o 
  -4  26   1       72.66       37.29     19.81 o 
  -3  26   1      481.19      340.93     64.18 o 
  -2  26   1      389.86      346.19     45.59 o 
  -1  26   1      123.18      100.88     23.98 o 
   0  26   1     4336.60     4557.43    146.85 o 
   1  26   1     1922.90     2076.75    227.20 o 
   2  26   1    16941.47    17344.73    409.41 o 
   3  26   1     1446.06     1416.50    142.61 o 
   4  26   1    15253.12    15723.55    256.48 o 
   5  26   1     5105.31     5137.58    203.88 o 
   6  26   1    20551.95    21510.91    525.10 o 
   7  26   1     1181.98     1294.34    115.39 o 
   8  26   1    18349.88    19284.28    582.85 o 
   9  26   1      148.97      264.47    103.99 o 
  10  26   1    11469.28    11763.66    522.68 o 
  11  26   1      127.21       96.62     66.06 o 
  12  26   1     9029.80     8964.58    468.54 o 
  13  26   1       14.42       56.66     58.04 o 
 -12  27   1     2849.20     2946.13    534.75 o 
 -11  27   1       16.74       62.89     67.48 o 
 -10  27   1     2866.22     2757.00    213.15 o 
  -9  27   1     1002.04      845.90    196.05 o 
  -8  27   1     1963.58     1932.43     98.54 o 
  -7  27   1      203.79      248.63     80.45 o 
  -6  27   1      787.15      675.94    135.86 o 
  -5  27   1     3235.38     3154.27    159.08 o 
  -4  27   1      112.96       84.35     32.25 o 
  -3  27   1     2639.84     2346.79    163.46 o 
  -2  27   1      694.24      543.03     86.63 o 
  -1  27   1     1643.12     1800.74    170.72 o 
   0  27   1     4237.53     4125.67    167.54 o 
   1  27   1      817.64      856.45     89.04 o 
   2  27   1     5541.14     5743.82    230.04 o 
   3  27   1      437.14      429.40     59.31 o 
   4  27   1     8568.41     8726.62    266.51 o 
   5  27   1      153.16       83.63     61.40 o 
   6  27   1     5378.28     5841.69    242.55 o 
   7  27   1     6426.75     6360.51    314.79 o 
   8  27   1     2462.68     2542.63     70.46 o 
   9  27   1     1519.15     1318.31    265.72 o 
  10  27   1        0.88       33.11     51.34 o 
  11  27   1     4121.62     3383.63    287.80 o 
  12  27   1        2.07        5.30     76.79 o 
 -12  28   1      295.42      162.15     87.18 o 
 -11  28   1     2153.07     1713.52    459.03 o 
 -10  28   1     2034.28     1626.89    471.28 o 
  -9  28   1      999.20     1087.67    165.73 o 
  -8  28   1     6840.60     6584.19    260.46 o 
  -7  28   1     8191.56     8797.42    360.08 o 
  -6  28   1    16349.34    17046.59    493.20 o 
  -5  28   1    10319.13    10363.71    469.52 o 
  -4  28   1    11451.94    11510.19    428.60 o 
  -3  28   1    17205.55    18370.46    340.94 o 
  -2  28   1    31333.76    30943.14    479.50 o 
  -1  28   1    10835.99    10652.23    301.94 o 
   0  28   1    13554.95    13811.21    272.79 o 
   1  28   1    15557.91    16094.14    302.25 o 
   2  28   1    20260.81    21074.04    385.80 o 
   3  28   1     8073.81     8249.65    258.16 o 
   4  28   1     2573.00     2457.36    200.70 o 
   5  28   1     1408.05     1255.10    147.33 o 
   6  28   1     2519.27     2648.40    200.92 o 
   7  28   1       17.95       18.31     27.57 o 
   8  28   1     2458.80     1872.21    435.47 o 
   9  28   1        3.87       35.53     65.20 o 
  10  28   1      280.58      295.41     88.96 o 
  11  28   1     1054.34      782.75    376.22 o 
 -11  29   1       13.02       60.29     44.22 o 
 -10  29   1     8017.24     8118.67    441.87 o 
  -9  29   1        6.78       37.46     32.69 o 
  -8  29   1     7724.79     8256.45    284.90 o 
  -7  29   1      134.05       39.56     45.65 o 
  -6  29   1     3327.90     2745.58    193.67 o 
  -5  29   1       97.76      166.46     92.06 o 
  -4  29   1     1625.34     1432.56    154.55 o 
  -3  29   1       40.10       33.18     26.08 o 
  -2  29   1     1185.41      895.00    163.55 o 
  -1  29   1     1129.73      807.62     93.89 o 
   0  29   1       82.74      104.45     26.75 o 
   1  29   1     2736.90     2783.18    144.81 o 
   2  29   1      603.66      504.49    110.59 o 
   3  29   1    11172.72    10475.28    375.08 o 
   4  29   1      489.11      484.09     88.46 o 
   5  29   1    17610.61    19306.44    554.70 o 
   6  29   1      147.62       95.96     48.09 o 
   7  29   1    19910.27    20936.34    693.48 o 
   8  29   1      463.05      408.60    104.04 o 
   9  29   1    15127.31    15235.62    732.27 o 
  10  29   1      125.57       11.21     68.11 o 
  11  29   1    11404.57    11491.48    677.85 o 
 -11  30   1     1438.35     1018.19    424.69 o 
 -10  30   1      537.07      467.05    176.25 o 
  -9  30   1      911.55      666.75    227.79 o 
  -8  30   1      342.13      233.29     62.98 o 
  -7  30   1      419.01      467.55    113.24 o 
  -6  30   1     1249.34     1033.03    186.30 o 
  -5  30   1      160.32      168.87     43.52 o 
  -4  30   1     1489.08     1489.17    172.10 o 
  -3  30   1     1547.52     1432.70    255.30 o 
  -2  30   1      162.96      210.41     49.49 o 
  -1  30   1      340.01      239.32     43.47 o 
   0  30   1       14.99       32.55     19.67 o 
   1  30   1     3854.08     3921.71    162.26 o 
   2  30   1     1495.01     1302.32    163.25 o 
   3  30   1     4956.70     4885.17    191.48 o 
   4  30   1     1425.81     1460.20    117.54 o 
   5  30   1     2120.73     2105.47    238.97 o 
   6  30   1     3413.66     3786.49    566.62 o 
   7  30   1     1464.18     1701.74    316.01 o 
   8  30   1     2206.92     1761.24    472.19 o 
   9  30   1        8.91       60.75     66.30 o 
  10  30   1      729.64      725.30    295.41 o 
 -10  31   1     2840.66     2741.40    158.55 o 
  -9  31   1     2899.72     2387.93    363.64 o 
  -8  31   1     4552.24     4647.21    292.59 o 
  -7  31   1     9304.35     9568.61    336.02 o 
  -6  31   1     9937.56    10263.02    562.79 o 
  -5  31   1     6439.15     6762.97    220.40 o 
  -4  31   1     7866.14     8269.86    309.03 o 
  -3  31   1     5841.89     5896.54    239.95 o 
  -2  31   1    10534.30    10852.80    245.71 o 
  -1  31   1     6448.02     6553.01    286.31 o 
   0  31   1     5267.97     5104.21    268.05 o 
   1  31   1     5878.18     5540.10    270.36 o 
   2  31   1     3838.48     4131.52    211.16 o 
   3  31   1     3180.94     3399.28     89.08 o 
   4  31   1     1497.70     1492.15    180.03 o 
   5  31   1     1349.22     1255.60     59.53 o 
   6  31   1       38.01       55.56     51.44 o 
   7  31   1     7138.93     7577.87    387.22 o 
   8  31   1      323.93      205.68    133.75 o 
   9  31   1     3624.62     3469.05    186.85 o 
  10  31   1     1725.01     1272.05    435.05 o 
  -9  32   1     3253.43     2811.98    155.15 o 
  -8  32   1      280.51      246.42     78.62 o 
  -7  32   1     5177.66     5740.19    345.94 o 
  -6  32   1     1139.02      849.64    161.24 o 
  -5  32   1      486.42      514.18     80.00 o 
  -4  32   1     1547.64     1451.90    174.24 o 
  -3  32   1     1167.94     1123.21    155.92 o 
  -2  32   1     5779.43     5903.63    306.13 o 
  -1  32   1      259.04      220.99     59.49 o 
   0  32   1     2652.37     2539.39    105.93 o 
   1  32   1     1157.32     1023.26    162.55 o 
   2  32   1     9511.52    10171.66    313.00 o 
   3  32   1       23.40       25.37     20.60 o 
   4  32   1     8910.01     9235.62    295.66 o 
   5  32   1       85.21       33.16     69.11 o 
   6  32   1    11244.17    10877.72    676.74 o 
   7  32   1      202.90      194.56    114.51 o 
   8  32   1     8505.65     7738.26    513.18 o 
   9  32   1      230.03      122.63     64.75 o 
  -8  33   1       55.22       58.48     70.96 o 
  -7  33   1       12.41       29.56     57.15 o 
  -6  33   1      416.42      241.42    107.63 o 
  -5  33   1      353.20      325.76     65.44 o 
  -4  33   1     3640.61     3423.95    217.23 o 
  -3  33   1        4.33       63.00     29.69 o 
  -2  33   1      370.26      241.42    126.99 o 
  -1  33   1       91.23       89.43     39.71 o 
   0  33   1        1.98       51.10     25.63 o 
   1  33   1      466.35      473.11    106.40 o 
   2  33   1      310.14      303.28     60.68 o 
   3  33   1     2598.04     2684.84    179.33 o 
   4  33   1      552.75      355.28    176.36 o 
   5  33   1     3461.38     3512.55    236.71 o 
   6  33   1       36.79       39.84     34.30 o 
   7  33   1     1977.13     2002.68    431.03 o 
   8  33   1      254.79      282.06    123.35 o 
  -7  34   1     8096.51     8356.94    517.65 o 
  -6  34   1     3887.45     4057.55    175.22 o 
  -5  34   1    14272.77    14575.19    824.88 o 
  -4  34   1     4251.53     4316.48    466.92 o 
  -3  34   1     5960.63     5865.36    222.86 o 
  -2  34   1     6736.22     6761.25    238.47 o 
  -1  34   1     5939.23     6060.82    227.97 o 
   0  34   1     4054.82     3990.07    171.17 o 
   1  34   1      815.00      652.90    128.27 o 
   2  34   1     4855.39     4913.98    209.52 o 
   3  34   1      476.89      436.44    115.07 o 
   4  34   1      452.60      460.64    139.33 o 
   5  34   1      103.70      159.18     84.44 o 
   6  34   1     2950.36     2522.66    464.64 o 
   7  34   1     1334.26     1156.84    206.01 o 
  -5  35   1     1108.94      819.89    175.43 o 
  -4  35   1      418.52      339.97    101.05 o 
  -3  35   1     5911.34     6289.03    461.93 o 
  -2  35   1     1154.43      884.04    173.37 o 
  -1  35   1     5959.43     5722.68    438.15 o 
   0  35   1      889.56      690.64    160.06 o 
   1  35   1     4015.70     3512.55     95.47 o 
   2  35   1      150.67      155.08     46.05 o 
   3  35   1     7701.72     7870.18    470.10 o 
   4  35   1      136.25      179.04     63.20 o 
   5  35   1     4146.62     4328.99    271.66 o 
  -3  36   1     1617.62     1099.68    364.13 o 
  -2  36   1     1485.42     1005.55    189.99 o 
  -1  36   1      105.83       86.65     32.50 o 
   0  36   1     3666.45     3606.94    194.95 o 
   1  36   1      644.72      676.39    286.57 o 
   2  36   1     4117.48     4501.42    267.89 o 
   3  36   1        2.67       34.98     33.43 o 
 -19   0   2      399.73      155.76     57.90 o 
 -18   0   2       92.32       89.71     46.87 o 
 -17   0   2     3398.58     3419.55    429.77 o 
 -16   0   2      492.10      590.77    195.13 o 
 -15   0   2      527.60      531.51    176.44 o 
 -14   0   2       83.91      155.86     67.11 o 
 -13   0   2    14186.14    13701.34    926.71 o 
 -12   0   2     1936.86     1795.51    134.92 o 
 -11   0   2     4486.77     4174.95    177.52 o 
 -10   0   2        8.25       31.79     25.11 o 
  -9   0   2    58329.12    55768.25    616.80 o 
  -8   0   2    22926.59    24827.57    561.57 o 
  -7   0   2    87619.60    88127.57    736.62 o 
  -6   0   2     6342.73     6143.85    186.74 o 
  -5   0   2    42348.93    41596.21    644.37 o 
  -4   0   2   111790.78    95771.98    713.99 o 
  -2   0   2    10846.33     6969.02    185.03 o 
  -1   0   2     2370.83     2527.77     96.50 o 
   0   0   2    80920.32    79818.18    811.99 o 
   1   0   2     2147.09     1776.60     66.78 o 
   2   0   2      444.58      425.33     52.87 o 
   3   0   2    28108.67    27848.89    289.31 o 
   4   0   2    33314.61    34330.89    385.85 o 
   5   0   2      163.77      477.93     71.30 o 
   6   0   2     3879.45     3111.33     98.68 o 
   7   0   2      864.43      806.65     63.19 o 
   8   0   2    34994.70    35050.04    530.69 o 
   9   0   2      427.89      418.95     99.97 o 
  10   0   2    41544.22    43201.41    404.59 o 
  11   0   2     1131.27     1337.93    107.30 o 
  12   0   2     1199.38     1457.92    123.13 o 
  13   0   2      168.87      179.69     49.91 o 
  14   0   2    33596.39    32725.71    510.80 o 
  15   0   2      196.45      157.24     60.58 o 
  16   0   2    13441.71    13103.43    550.56 o 
  17   0   2     1925.03     1798.99    270.41 o 
  18   0   2     8964.00     7933.60    382.09 o 
  19   0   2      384.24      253.21    109.24 o 
 -19   1   2     1769.19     1597.37    189.77 o 
 -18   1   2     2739.77     2773.50    262.79 o 
 -17   1   2     1917.19     2072.52    257.86 o 
 -16   1   2     1462.41     1522.26    304.22 o 
 -15   1   2     2318.22     2227.89    225.28 o 
 -14   1   2    13462.49    13779.82    436.43 o 
 -13   1   2     1395.99     1219.92    164.48 o 
 -12   1   2    11946.79    11092.07    214.99 o 
 -11   1   2     3677.51     3631.54    101.03 o 
 -10   1   2     3042.40     2876.27     90.93 o 
  -9   1   2     4384.84     4471.11     87.66 o 
  -8   1   2    11052.96    10765.70    197.56 o 
  -7   1   2     7459.49     7048.07    168.46 o 
  -6   1   2       66.13      161.53     38.95 o 
  -5   1   2       55.28      110.32     42.89 o 
  -4   1   2     2145.89     2310.23     83.82 o 
  -3   1   2      637.82     1216.22     48.73 o 
  -2   1   2     5906.34     6001.59    215.32 o 
  -1   1   2     1381.23      775.92     28.30 o 
   0   1   2       42.18      131.50     15.96 o 
   1   1   2    33623.34    33174.26    179.30 o 
   2   1   2     5266.80     5902.05    102.72 o 
   3   1   2    25390.64    24283.35    156.68 o 
   4   1   2    28351.99    27120.05    194.35 o 
   5   1   2    67068.53    68308.49    418.70 o 
   6   1   2        9.58       48.89     14.28 o 
   7   1   2    19589.90    20558.68    252.31 o 
   8   1   2      689.73      683.33     75.62 o 
   9   1   2     6866.58     7235.82    117.61 o 
  10   1   2      414.33      482.74     47.21 o 
  11   1   2     4150.50     4241.05    116.01 o 
  12   1   2     5221.76     5574.78    156.71 o 
  13   1   2     2368.68     2552.62    126.54 o 
  14   1   2     1274.12      964.26    118.18 o 
  15   1   2     1127.56     1042.57    232.92 o 
  16   1   2      512.72      228.63    119.54 o 
  17   1   2      251.70      221.62     51.75 o 
  18   1   2     1962.34     1811.53    183.08 o 
  19   1   2      580.27      449.77    119.05 o 
 -19   2   2      630.12      571.21    141.72 o 
 -18   2   2     2232.81     2256.80    299.35 o 
 -17   2   2      157.48      167.54     44.30 o 
 -16   2   2     3985.95     4249.07    238.39 o 
 -15   2   2     2721.18     2750.52    346.93 o 
 -14   2   2     4650.35     4754.37    249.45 o 
 -13   2   2     5892.02     6123.35    210.77 o 
 -12   2   2    12873.27    12642.62    240.73 o 
 -11   2   2     2501.25     2460.72     76.38 o 
 -10   2   2      841.35      871.16     91.41 o 
  -9   2   2     3338.13     2951.19    106.43 o 
  -8   2   2     1321.81     1262.54     55.80 o 
  -7   2   2    21588.88    23094.99    261.98 o 
  -6   2   2       10.25       63.09     23.31 o 
  -5   2   2     2009.06     2372.65     74.00 o 
  -4   2   2     6296.32     5936.96     94.72 o 
  -3   2   2      531.42     1025.85    119.91 o 
  -2   2   2     7602.96     6583.68    594.08 o 
  -1   2   2    12963.43    12084.07    122.17 o 
   0   2   2    18963.41    17484.26    168.71 o 
   1   2   2     1317.58     1567.78     42.47 o 
   2   2   2      999.44     1146.68     33.28 o 
   3   2   2     9693.57     9290.84    137.31 o 
   4   2   2    15245.51    16998.18    194.78 o 
   5   2   2       32.51       72.17     12.10 o 
   6   2   2     7574.29     7625.07    154.17 o 
   7   2   2     2595.76     2373.20     82.07 o 
   8   2   2      323.02      332.45     37.47 o 
   9   2   2      273.64      281.80     32.45 o 
  10   2   2      539.03      506.13     45.96 o 
  11   2   2     7466.89     7355.05    152.88 o 
  12   2   2      447.13      467.37     49.52 o 
  13   2   2     4631.52     4394.71    184.52 o 
  14   2   2     2339.41     2012.06    157.99 o 
  15   2   2      554.61      422.05     88.45 o 
  16   2   2      943.34      927.35    155.52 o 
  17   2   2      680.32      510.13    132.93 o 
  18   2   2     2198.14     1796.51    285.30 o 
  19   2   2     1524.55      930.16    189.97 o 
 -19   3   2     1089.92     1092.17    166.62 o 
 -18   3   2     5509.97     5974.04    241.34 o 
 -17   3   2     1537.05     1553.99    236.07 o 
 -16   3   2     5100.65     5176.95    258.96 o 
 -15   3   2      924.28      830.27    185.30 o 
 -14   3   2    11673.23    12088.30    385.82 o 
 -13   3   2      189.60      245.35     41.87 o 
 -12   3   2    11150.89    10848.01    210.61 o 
 -11   3   2      829.41      846.11    104.30 o 
 -10   3   2    33389.32    33959.05    525.67 o 
  -9   3   2     1755.41     1832.94     84.28 o 
  -8   3   2    58865.90    58409.31    415.20 o 
  -7   3   2      612.40      644.07     76.79 o 
  -6   3   2    34879.36    35170.73    231.95 o 
  -5   3   2    41138.89    38785.70    338.36 o 
  -4   3   2    83080.70    78351.28    595.24 o 
  -3   3   2    26405.45    23497.07    247.62 o 
  -2   3   2    41708.12    39604.66    254.40 o 
  -1   3   2      258.08      321.66     36.92 o 
   0   3   2    40108.55    38775.50    319.95 o 
   1   3   2    39611.30    38267.27    474.31 o 
   2   3   2    29656.13    31539.87    286.24 o 
   3   3   2     4119.24     3325.98    143.98 o 
   4   3   2    26299.86    28230.04    265.58 o 
   5   3   2    16676.96    15696.43    158.33 o 
   6   3   2     4565.05     4324.64     99.17 o 
   7   3   2    29921.13    31234.15    334.51 o 
   8   3   2      311.63      273.96     34.90 o 
   9   3   2    38418.96    39177.00    311.58 o 
  10   3   2       12.13       50.70     14.98 o 
  11   3   2    14066.50    14315.08    272.84 o 
  12   3   2     2343.61     2419.82    130.02 o 
  13   3   2    13786.53    14140.67    287.32 o 
  14   3   2     3468.00     3751.60    307.82 o 
  15   3   2    18459.74    18154.06    464.09 o 
  16   3   2       53.40       15.04     24.36 o 
  17   3   2     6018.13     5674.05    208.20 o 
  18   3   2      119.40      147.49     47.33 o 
  19   3   2     4212.93     3581.26    100.26 o 
 -19   4   2     1221.20     1009.80    163.12 o 
 -18   4   2     1744.48     1828.04    241.42 o 
 -17   4   2     3269.86     3202.77    374.98 o 
 -16   4   2     1483.54     1606.42    271.80 o 
 -15   4   2     3548.74     3573.51    183.62 o 
 -14   4   2      413.45      500.50    101.22 o 
 -13   4   2    28592.76    27863.73    358.65 o 
 -12   4   2      127.64      201.90     26.49 o 
 -11   4   2     1152.67      985.48    108.75 o 
 -10   4   2       16.54       91.58     24.85 o 
  -9   4   2     8892.39     8636.65    141.92 o 
  -8   4   2     1682.88     1991.24     87.00 o 
  -7   4   2     6179.94     6273.32    137.12 o 
  -6   4   2     7679.15     8189.39    267.82 o 
  -5   4   2      914.92      863.06     40.66 o 
  -4   4   2     2576.96     3134.22     75.06 o 
  -3   4   2    13534.42    12615.99    132.99 o 
  -2   4   2      260.11      357.77     32.28 o 
  -1   4   2     2383.79     2809.61     74.83 o 
   0   4   2    45383.77    44767.85    383.08 o 
   1   4   2     5758.77     6108.72    137.49 o 
   2   4   2     7768.92     8909.21    149.56 o 
   3   4   2     4007.24     3834.24     67.89 o 
   4   4   2     9818.71     9372.14    176.47 o 
   5   4   2     2487.77     2219.04     70.46 o 
   6   4   2    21283.68    21114.63    267.18 o 
   7   4   2     7280.34     7229.98    116.10 o 
   8   4   2    11207.93    11310.34    176.82 o 
   9   4   2      270.18      221.74     30.62 o 
  10   4   2    10227.59    10554.14    201.62 o 
  11   4   2       98.10      119.07     20.94 o 
  12   4   2      952.77     1077.78     73.23 o 
  13   4   2      189.40      114.53     21.37 o 
  14   4   2     3038.27     3112.43    204.89 o 
  15   4   2     1344.16     1365.07    369.32 o 
  16   4   2      573.73      434.51    111.90 o 
  17   4   2     1355.35     1091.59    160.79 o 
  18   4   2     1204.72     1079.47    165.83 o 
  19   4   2     2319.92     2244.97    164.83 o 
 -19   5   2     1810.66     1871.17    258.47 o 
 -18   5   2      513.46      780.17    104.20 o 
 -17   5   2     7156.51     7246.43    248.01 o 
 -16   5   2     1899.60     2240.85    361.08 o 
 -15   5   2     1951.54     1864.04    219.80 o 
 -14   5   2     2147.63     2442.18    196.37 o 
 -13   5   2    11621.98    12077.57    296.23 o 
 -12   5   2     4345.09     4486.68    131.97 o 
 -11   5   2      330.34      342.71     46.74 o 
 -10   5   2     2877.38     3042.89     86.44 o 
  -9   5   2       58.34      157.40     33.51 o 
  -8   5   2     4811.22     4076.19     77.50 o 
  -7   5   2      146.67      185.27     46.68 o 
  -6   5   2    17376.65    17545.08    202.39 o 
  -5   5   2      390.84      367.17     39.91 o 
  -4   5   2     9552.14    10803.67    119.58 o 
  -3   5   2     2528.47     2603.17     73.55 o 
  -2   5   2    31751.16    30893.90    180.62 o 
  -1   5   2     1685.99     2701.45     72.25 o 
   0   5   2    82021.16    76859.37    780.89 o 
   1   5   2     8299.64     6793.89    115.38 o 
   2   5   2    20500.12    19897.65    381.97 o 
   3   5   2    19978.94    19663.85    681.13 o 
   4   5   2     4158.22     4385.24     80.43 o 
   5   5   2     7559.16     7964.65    256.47 o 
   6   5   2     1051.78     1074.39     61.01 o 
   7   5   2    15107.44    16429.81    185.94 o 
   8   5   2       86.19       92.92     16.07 o 
   9   5   2      879.89     1051.47     37.15 o 
  10   5   2      775.98      753.20     58.55 o 
  11   5   2     7284.30     7272.04    135.46 o 
  12   5   2     1157.47     1338.41     92.23 o 
  13   5   2     1698.99     1730.80    147.05 o 
  14   5   2      121.42       93.67     37.95 o 
  15   5   2     1845.41     1844.14    172.09 o 
  16   5   2      335.32      371.04     92.47 o 
  17   5   2     2231.81     2308.12    188.12 o 
  18   5   2     1203.33      700.84    114.11 o 
  19   5   2      667.87      449.41    148.26 o 
 -19   6   2     1666.02     1638.40    220.81 o 
 -18   6   2     2190.90     2095.73    290.60 o 
 -17   6   2     7750.41     8093.87    269.53 o 
 -16   6   2     4359.78     4419.47    170.98 o 
 -15   6   2    10006.14    10123.76    381.46 o 
 -14   6   2     1210.47     1499.86    146.62 o 
 -13   6   2    25193.43    25575.25    337.94 o 
 -12   6   2     5951.76     5723.76    188.03 o 
 -11   6   2    10290.32    10526.76    195.03 o 
 -10   6   2        8.54       49.51     22.68 o 
  -9   6   2    18270.55    17289.24    275.57 o 
  -8   6   2     1216.41     1315.27     69.47 o 
  -7   6   2    55269.58    55502.91    296.74 o 
  -6   6   2     7285.23     6511.65    153.22 o 
  -5   6   2    24435.54    22555.38    250.46 o 
  -4   6   2       79.61      125.58     20.01 o 
  -3   6   2    68639.04    69791.97    503.66 o 
  -2   6   2    41103.10    38101.69    270.35 o 
  -1   6   2    57881.41    56766.42   1043.89 o 
   0   6   2    64996.18    63782.93    681.41 o 
   1   6   2    69946.55    72323.59    437.00 o 
   3   6   2   104384.15   104221.28    976.60 o 
   4   6   2    16034.14    16580.74    257.37 o 
   5   6   2    34629.16    34036.95    206.93 o 
   6   6   2    37220.90    38296.27    341.12 o 
   7   6   2    26885.28    28967.23    312.08 o 
   8   6   2    42114.97    43593.07    691.22 o 
   9   6   2     3277.37     2988.44     85.15 o 
  10   6   2    28269.66    28951.45    279.63 o 
  11   6   2     2579.50     2724.47    124.68 o 
  12   6   2    10760.71    10819.19    239.18 o 
  13   6   2      515.22      558.41     78.83 o 
  14   6   2    16604.94    16304.98    306.51 o 
  15   6   2      137.57       79.95     32.15 o 
  16   6   2    10935.78    10205.08    370.76 o 
  17   6   2      223.03      201.07     45.98 o 
  18   6   2     4347.53     3659.28    117.33 o 
 -18   7   2     1707.34     1506.32    253.21 o 
 -17   7   2     2254.03     2380.32    320.77 o 
 -16   7   2     1032.93     1110.56    217.69 o 
 -15   7   2      724.42      771.17    172.73 o 
 -14   7   2     3625.50     3352.90    214.21 o 
 -13   7   2       94.67       96.57     31.50 o 
 -12   7   2     2149.86     1866.26    180.89 o 
 -11   7   2     2212.14     2035.62    113.64 o 
 -10   7   2     6826.70     6348.77    137.26 o 
  -9   7   2      696.59      875.92     61.28 o 
  -8   7   2    20283.11    20851.51    216.84 o 
  -7   7   2       80.32      105.99     21.89 o 
  -6   7   2    21339.45    20415.27    233.74 o 
  -5   7   2     3744.57     3537.77     83.73 o 
  -4   7   2    24477.66    23837.09    272.32 o 
  -3   7   2     7840.90     6630.51    103.20 o 
  -2   7   2    19192.57    19713.97    197.69 o 
  -1   7   2     3665.55     3192.02     72.57 o 
   0   7   2     8050.60     7581.27    112.24 o 
   1   7   2    24388.60    22500.11    227.19 o 
   2   7   2     3028.49     4036.48   1024.15 o 
   3   7   2     4054.20     4334.31    165.02 o 
   4   7   2     3915.79     3859.83    103.16 o 
   5   7   2      155.19      108.41     29.33 o 
   6   7   2     2935.82     3625.27    102.77 o 
   7   7   2      139.99      126.66     27.48 o 
   8   7   2       85.64       90.27     16.40 o 
   9   7   2     2474.30     2313.57     70.66 o 
  10   7   2        1.58       51.89     18.03 o 
  11   7   2      564.48      670.00     78.16 o 
  12   7   2       38.20       28.03     16.65 o 
  13   7   2     6957.28     6672.29    191.54 o 
  14   7   2     2565.59     2210.74    236.86 o 
  15   7   2     4749.10     4602.47    218.77 o 
  16   7   2      636.78      765.93    213.13 o 
  17   7   2     1539.09     1521.29     89.78 o 
  18   7   2     2408.44     1812.09    484.78 o 
 -18   8   2     1299.99     1326.15    164.78 o 
 -17   8   2     2136.78     2318.67    200.83 o 
 -16   8   2      809.05      933.50    179.47 o 
 -15   8   2      932.92      973.88    172.88 o 
 -14   8   2      825.01      771.19    153.57 o 
 -13   8   2     1664.15     1917.35    185.37 o 
 -12   8   2     1892.41     1985.69    143.95 o 
 -11   8   2     3622.54     3958.36    138.76 o 
 -10   8   2      155.32      337.67     45.39 o 
  -9   8   2     8628.27     8130.58    159.76 o 
  -8   8   2      642.71      808.13     64.51 o 
  -7   8   2    28104.65    28288.66    317.81 o 
  -6   8   2      135.68      344.89     55.20 o 
  -5   8   2    10869.30    10605.38    166.17 o 
  -4   8   2       56.73       58.80     13.87 o 
  -3   8   2    41164.41    40226.75    327.87 o 
  -2   8   2      252.34      507.46     55.00 o 
  -1   8   2     2965.06     2596.35     71.84 o 
   0   8   2     2216.59     2606.07     70.37 o 
   1   8   2    68422.94    68555.13   1117.62 o 
   3   8   2    21531.21    21877.31    468.84 o 
   4   8   2      276.51      305.88     75.48 o 
   5   8   2     5111.86     5441.75    128.62 o 
   6   8   2     7726.95     7983.19    139.85 o 
   7   8   2     1516.24     1754.00     35.02 o 
   8   8   2     7845.33     7629.95    138.13 o 
   9   8   2       18.66       56.89     15.15 o 
  10   8   2     8708.60     8228.77    162.57 o 
  11   8   2      820.94      887.46     91.22 o 
  12   8   2     9913.89     9824.84    218.97 o 
  13   8   2     1942.34     1448.37    242.58 o 
  14   8   2     3862.58     4261.48    151.43 o 
  15   8   2      262.38      227.19    100.70 o 
  16   8   2     7838.46     8365.35    451.38 o 
  17   8   2      459.87      210.15     85.89 o 
  18   8   2     1524.02     1051.63    301.88 o 
 -18   9   2     2164.04     2387.45    294.70 o 
 -17   9   2     9913.03    10415.41    370.34 o 
 -16   9   2     9709.70    10241.08    404.23 o 
 -15   9   2     2225.08     2229.22    315.17 o 
 -14   9   2    11935.25    12376.09    433.78 o 
 -13   9   2    13355.21    12866.08    341.66 o 
 -12   9   2    20199.36    22205.65    305.01 o 
 -11   9   2     8151.09     7946.37    172.16 o 
 -10   9   2     6627.15     6855.74    151.61 o 
  -9   9   2      197.63      288.44     49.25 o 
  -8   9   2    20981.34    19359.37    687.06 o 
  -7   9   2     1090.43     1126.75     52.50 o 
  -6   9   2    12104.03    11716.89    184.08 o 
  -5   9   2     3468.70     3453.91     84.35 o 
  -4   9   2     3809.59     3626.53     83.68 o 
  -3   9   2    32574.76    31326.26    192.36 o 
  -2   9   2    23720.77    22936.81    228.23 o 
  -1   9   2    54546.07    53957.76    355.24 o 
   0   9   2    34707.63    33962.44    194.85 o 
   1   9   2    90387.03    91329.16   1330.47 o 
   2   9   2    55314.50    56505.34    457.96 o 
   3   9   2    37858.82    36519.01    544.77 o 
   4   9   2     3755.89     3286.29    583.78 o 
   5   9   2    46087.61    45661.49    419.50 o 
   6   9   2    39890.00    41738.55    303.78 o 
   7   9   2    24737.37    25702.85    363.11 o 
   8   9   2    20168.25    20984.16    485.72 o 
   9   9   2     3835.14     4270.15     89.74 o 
  10   9   2     6297.34     6552.79    209.89 o 
  11   9   2    18224.92    18756.82    229.86 o 
  12   9   2     2624.26     2437.31    189.91 o 
  13   9   2    12521.91    12808.55    320.87 o 
  14   9   2       11.69       62.62     32.13 o 
  15   9   2    15287.52    15883.88    600.23 o 
  16   9   2      499.39      798.05    171.24 o 
  17   9   2     6137.79     6020.51    431.31 o 
  18   9   2     3077.87     3484.92    164.51 o 
 -18  10   2      374.57      350.58     76.30 o 
 -17  10   2     2093.92     2129.57    211.72 o 
 -16  10   2     2013.08     2143.21    284.05 o 
 -15  10   2      767.43      846.31    204.66 o 
 -14  10   2      183.09      184.56     40.25 o 
 -13  10   2     5646.93     6001.76    195.91 o 
 -12  10   2      259.79      381.80     63.25 o 
 -11  10   2     1817.96     1934.81    101.97 o 
 -10  10   2      445.21      486.49     70.87 o 
  -9  10   2     4583.13     4192.38    100.14 o 
  -8  10   2     5818.27     6147.68    125.30 o 
  -7  10   2    17842.14    18076.26    251.10 o 
  -6  10   2      985.58     1054.83     41.47 o 
  -5  10   2    20441.19    20549.76    233.67 o 
  -4  10   2       23.28       79.99     21.92 o 
  -3  10   2    24510.82    26389.80    286.58 o 
  -2  10   2     2660.54     3197.58     80.14 o 
  -1  10   2     7861.82     8204.37    124.08 o 
   0  10   2        8.48       49.51     14.69 o 
   1  10   2     3717.15     3645.50    187.87 o 
   2  10   2     1808.16     1609.90     54.56 o 
   3  10   2     3465.22     3535.04    301.05 o 
   4  10   2    14471.15    15508.05    289.25 o 
   5  10   2      561.04      911.80     72.98 o 
   6  10   2      374.01      346.44     28.57 o 
   7  10   2      428.08      533.18     41.41 o 
   8  10   2     2463.16     2103.64     70.40 o 
   9  10   2     1537.34     1443.08     99.69 o 
  10  10   2    11334.69    11015.77    203.30 o 
  11  10   2     2983.70     2529.80    294.71 o 
  12  10   2     1982.24     1800.08    161.85 o 
  13  10   2     3688.42     3741.60    244.19 o 
  14  10   2     5041.17     4726.79    155.63 o 
  15  10   2      916.49      811.57    187.03 o 
  16  10   2     3634.76     3969.57    243.06 o 
  17  10   2       49.91       44.66     40.82 o 
  18  10   2      496.40      342.46    138.31 o 
 -18  11   2      629.11      556.70    121.39 o 
 -17  11   2       56.24       59.08     30.86 o 
 -16  11   2     3054.86     3154.59    197.81 o 
 -15  11   2       69.77      111.21     46.42 o 
 -14  11   2     1546.28     1448.61    208.44 o 
 -13  11   2       53.54      111.08     38.57 o 
 -12  11   2     6241.59     6803.00    211.57 o 
 -11  11   2      218.00      283.08     45.78 o 
 -10  11   2    26417.56    25577.10    285.31 o 
  -9  11   2     2602.45     2335.67    132.88 o 
  -8  11   2    16242.99    16441.11    264.06 o 
  -7  11   2     1440.92     1382.15     81.55 o 
  -6  11   2    35499.23    34033.47    373.83 o 
  -5  11   2       78.58      269.93     35.59 o 
  -4  11   2    25954.05    25923.70    285.92 o 
  -3  11   2       36.92       43.78     14.75 o 
  -2  11   2    11689.60    11441.50    175.32 o 
  -1  11   2       73.36      182.29     27.20 o 
   0  11   2     2476.15     2590.03     64.51 o 
   1  11   2       16.74       35.82     65.43 o 
   2  11   2     1339.86     1338.49     52.59 o 
   3  11   2       96.65       74.69     17.86 o 
   4  11   2     3980.42     3953.95    166.95 o 
   5  11   2     3164.90     2835.15    279.04 o 
   6  11   2     1457.93     1640.38     37.46 o 
   7  11   2    11635.95    11575.13    185.44 o 
   8  11   2      771.65      976.16     73.06 o 
   9  11   2    15942.02    16523.56    240.74 o 
  10  11   2     1313.41     1276.86    112.29 o 
  11  11   2    14535.23    14866.41    179.17 o 
  12  11   2     1547.16     1197.70    299.83 o 
  13  11   2     6543.71     6294.22    273.18 o 
  14  11   2      376.50      164.08    185.91 o 
  15  11   2     6963.81     7618.88    441.41 o 
  16  11   2      216.80      224.90     76.37 o 
  17  11   2     3947.87     4204.45    427.65 o 
  18  11   2       84.24       38.95     48.80 o 
 -18  12   2     6326.70     6622.54    294.92 o 
 -17  12   2     4085.65     4273.78    210.70 o 
 -16  12   2     5967.76     6191.31    181.12 o 
 -15  12   2     6783.17     7045.47    274.82 o 
 -14  12   2     2589.08     2878.76    154.08 o 
 -13  12   2    17897.44    19072.34    451.81 o 
 -12  12   2     5646.07     5887.23    179.62 o 
 -11  12   2     3849.90     4050.69    181.98 o 
 -10  12   2      426.60      386.47     55.95 o 
  -9  12   2      622.08      895.98     92.37 o 
  -8  12   2     5193.65     4994.68    144.10 o 
  -7  12   2    14822.46    15162.38    243.20 o 
  -6  12   2      681.03      618.05     72.99 o 
  -5  12   2      451.57      551.64     54.51 o 
  -4  12   2     3153.03     3376.60     63.00 o 
  -3  12   2    23416.71    23048.35    255.04 o 
  -2  12   2    26446.02    27137.59    296.04 o 
  -1  12   2    24821.78    24521.50    266.80 o 
   0  12   2    56365.22    57917.16    344.10 o 
   1  12   2   116637.34   118955.91   1894.03 o 
   2  12   2    40398.44    42292.26    255.97 o 
   3  12   2    54600.97    55880.80    651.02 o 
   4  12   2    52025.18    55575.36    416.94 o 
   5  12   2    17741.96    17042.17    965.96 o 
   6  12   2    42764.02    44552.35    810.86 o 
   7  12   2    33448.95    34081.55    215.00 o 
   8  12   2     6562.24     6533.52    132.39 o 
   9  12   2     6290.05     6424.50    129.02 o 
  10  12   2    10396.51    10259.94    190.39 o 
  11  12   2     4720.63     4673.90    199.19 o 
  12  12   2    13129.87    13038.52    321.55 o 
  13  12   2        7.10       13.93     23.47 o 
  14  12   2     4358.48     4632.72    276.52 o 
  15  12   2      165.72      160.12     88.42 o 
  16  12   2     6494.56     6450.75    333.01 o 
  17  12   2     3654.94     3604.10    273.70 o 
  18  12   2     2649.57     2479.69    226.26 o 
 -18  13   2     1817.02     1845.00    338.99 o 
 -17  13   2     1313.97     1598.99    258.05 o 
 -16  13   2     2992.27     2995.05    323.42 o 
 -15  13   2      477.85      451.08    113.97 o 
 -14  13   2      609.56      565.94     85.85 o 
 -13  13   2      173.42      136.04     37.46 o 
 -12  13   2     4718.55     4991.60    235.03 o 
 -11  13   2      250.32      330.88     63.85 o 
 -10  13   2     2431.18     2128.03    103.76 o 
  -9  13   2        9.31       46.46     28.32 o 
  -8  13   2    28296.83    28876.97    277.92 o 
  -7  13   2     1316.69     1437.70     57.16 o 
  -6  13   2     2653.88     2668.61    110.42 o 
  -5  13   2     2180.72     2202.77     56.61 o 
  -4  13   2    22675.14    23464.39    264.26 o 
  -3  13   2     1026.72      874.33     54.31 o 
  -2  13   2     2033.95     1941.11     70.01 o 
  -1  13   2      754.51      813.52     65.02 o 
   0  13   2      115.58      148.64     27.70 o 
   1  13   2      907.20      913.39     49.37 o 
   2  13   2     3809.87     3835.28     95.89 o 
   3  13   2     2272.01     2166.04     32.36 o 
   4  13   2     2117.49     2232.48     28.63 o 
   5  13   2       55.64       59.30     26.52 o 
   6  13   2     1673.61     1971.52    244.68 o 
   7  13   2    14298.46    13926.66    441.96 o 
   8  13   2     2488.40     2375.40    168.92 o 
   9  13   2     8414.77     8606.56    155.59 o 
  10  13   2      100.09       81.14     26.39 o 
  11  13   2    12727.78    12049.93    369.72 o 
  12  13   2      312.39      264.91     52.20 o 
  13  13   2     2632.56     2560.08    105.33 o 
  14  13   2      466.88      459.36    108.29 o 
  15  13   2     6450.73     6795.64    430.82 o 
  16  13   2     1206.20     1224.60    407.62 o 
  17  13   2      303.83      178.39     59.70 o 
 -17  14   2     4863.30     4745.75    208.79 o 
 -16  14   2      475.71      483.56    107.16 o 
 -15  14   2     5289.78     5146.28    171.04 o 
 -14  14   2      215.97      154.06     45.23 o 
 -13  14   2     3965.78     3291.66    154.08 o 
 -12  14   2     1082.12     1053.12    131.90 o 
 -11  14   2    19661.68    19380.60    263.37 o 
 -10  14   2      943.02     1051.81    124.11 o 
  -9  14   2    15629.41    15730.63    276.31 o 
  -8  14   2     2080.67     2279.47     70.85 o 
  -7  14   2    13959.22    13784.07    211.90 o 
  -6  14   2     9835.94     9632.77    181.53 o 
  -5  14   2    39198.99    40315.54    605.38 o 
  -4  14   2     1866.88     1721.31     53.31 o 
  -3  14   2     3930.64     4225.40     73.33 o 
  -2  14   2     9139.04     9394.94    149.89 o 
  -1  14   2       90.21      107.89     19.01 o 
   0  14   2       40.86      105.65     38.77 o 
   1  14   2      103.76       74.70     17.11 o 
   2  14   2     4498.84     4893.39    125.11 o 
   3  14   2     2253.80     2257.66     63.97 o 
   4  14   2    13416.06    14034.61    321.67 o 
   5  14   2      345.11      332.05     54.43 o 
   6  14   2    11924.46    10710.04    733.52 o 
   7  14   2     2182.84     1947.06    407.15 o 
   8  14   2    53004.70    53435.79    435.15 o 
   9  14   2     1589.12     1328.11    107.09 o 
  10  14   2    27483.01    26653.50    477.74 o 
  11  14   2      257.55      270.03     49.51 o 
  12  14   2     9347.25     9972.91    308.22 o 
  13  14   2     1484.09     1043.97    207.50 o 
  14  14   2     5496.10     5551.10    279.28 o 
  15  14   2      757.30      638.74    310.63 o 
  16  14   2     1276.88     1044.62    195.73 o 
  17  14   2      525.80      441.50    114.31 o 
 -17  15   2     7122.83     7223.52    314.75 o 
 -16  15   2     2117.67     2196.92    206.84 o 
 -15  15   2     5972.14     5901.41    215.31 o 
 -14  15   2     6463.28     5666.43    396.77 o 
 -13  15   2     3554.07     3576.20    172.56 o 
 -12  15   2     7305.87     7497.12    243.85 o 
 -11  15   2     1502.25     1420.78    154.63 o 
 -10  15   2     3807.69     3803.16    168.53 o 
  -9  15   2     5149.01     4962.79    157.93 o 
  -8  15   2     9662.80     9416.62    185.55 o 
  -7  15   2     4415.71     4139.20    106.66 o 
  -6  15   2    13970.54    14223.57    351.18 o 
  -5  15   2     1838.75     1855.90    103.53 o 
  -4  15   2    18885.28    19558.57    271.86 o 
  -3  15   2    13933.84    13965.67    212.85 o 
  -2  15   2    29082.32    30823.01    336.28 o 
  -1  15   2    42657.30    46790.75    346.40 o 
   0  15   2    45377.34    47761.61    291.61 o 
   1  15   2    28817.06    30364.68    328.87 o 
   2  15   2    31723.77    33017.73    411.67 o 
   3  15   2    35596.14    37521.39    463.50 o 
   4  15   2     3578.04     3265.07    126.21 o 
   5  15   2    31996.86    32560.59    482.24 o 
   6  15   2    13940.27    13999.63    350.11 o 
   7  15   2    20989.51    20523.93   1025.57 o 
   8  15   2     2925.53     2234.40    422.49 o 
   9  15   2     4652.43     4991.64    147.27 o 
  10  15   2     3012.48     2654.52    338.13 o 
  11  15   2     6844.93     7304.42    202.49 o 
  12  15   2      764.50      862.32     84.54 o 
  13  15   2     7190.30     8136.31    313.30 o 
  14  15   2       40.72       63.26     40.15 o 
  15  15   2     3356.45     3205.79    421.21 o 
  16  15   2     1282.51     1307.85    306.38 o 
  17  15   2     4253.73     4661.28    292.13 o 
 -17  16   2      826.74      697.94    137.07 o 
 -16  16   2        7.42       13.76     41.50 o 
 -15  16   2      738.05      623.53    105.67 o 
 -14  16   2      165.53       95.26     35.47 o 
 -13  16   2     2242.92     2375.71    274.79 o 
 -12  16   2      833.97      797.83    142.69 o 
 -11  16   2    10066.25     9872.21    261.55 o 
 -10  16   2      834.55      860.64    109.43 o 
  -9  16   2    12924.33    12983.02    281.05 o 
  -8  16   2     6393.52     6203.51    125.51 o 
  -7  16   2    28468.48    28523.58    263.75 o 
  -6  16   2        9.68       69.39     23.19 o 
  -5  16   2     7130.29     6875.71    135.82 o 
  -4  16   2      372.10      320.85     35.96 o 
  -3  16   2     9625.60     9307.08    168.64 o 
  -2  16   2     3543.87     3513.15    218.86 o 
   0  16   2     1070.39     1012.87     65.63 o 
   1  16   2     7629.96     8128.77    131.58 o 
   2  16   2       22.76       86.27     27.95 o 
   3  16   2     1144.84     1206.86     89.88 o 
   4  16   2     1943.08     1880.71     67.26 o 
   5  16   2     4278.39     4541.85    133.06 o 
   6  16   2     5085.18     4881.35    171.01 o 
   7  16   2       90.75      241.07    142.37 o 
   8  16   2    13019.10    13399.50    284.02 o 
   9  16   2      141.43      170.03     29.56 o 
  10  16   2    13091.00    13044.74    289.66 o 
  11  16   2     3369.37     3079.89    124.72 o 
  12  16   2     4555.50     4497.22    145.27 o 
  13  16   2       66.89       61.26     29.80 o 
  14  16   2     6373.46     5585.89    342.49 o 
  15  16   2     2955.35     2547.91    542.22 o 
  16  16   2     4158.74     4460.65    287.48 o 
  17  16   2      668.96      360.63    162.28 o 
 -17  17   2      220.40      285.46     77.23 o 
 -16  17   2     2963.56     2944.50    222.48 o 
 -15  17   2      535.88      540.67     78.95 o 
 -14  17   2     5131.53     5169.63    148.67 o 
 -13  17   2       35.03       40.08     25.80 o 
 -12  17   2     6079.13     5475.57    179.48 o 
 -11  17   2      336.70      360.51     64.75 o 
 -10  17   2    23888.71    25150.81    344.65 o 
  -9  17   2     8245.49     7969.39    261.21 o 
  -8  17   2    10656.28    10131.42    195.36 o 
  -7  17   2     1770.88     1816.75    134.31 o 
  -6  17   2    24595.44    25693.09    245.75 o 
  -5  17   2     7584.73     7846.59    180.76 o 
  -4  17   2    18848.68    19076.95    349.11 o 
  -3  17   2      540.72      654.21     65.65 o 
  -2  17   2     6674.82     6901.70    115.80 o 
  -1  17   2       33.11       31.11     73.99 o 
   0  17   2      182.03      166.70     24.18 o 
   1  17   2      809.33      664.55    101.41 o 
   2  17   2     3790.90     4130.80     77.56 o 
   3  17   2       66.51       71.74     20.05 o 
   4  17   2     2572.36     2420.63     75.04 o 
   5  17   2     2338.55     2226.18    101.04 o 
   6  17   2     8552.51     8034.48    204.62 o 
   7  17   2     9220.91     8909.81    364.87 o 
   8  17   2     1627.31     1072.64    296.75 o 
   9  17   2    12848.40    13076.49    318.24 o 
  10  17   2      132.29       72.24     12.05 o 
  11  17   2     5759.65     5777.47    287.48 o 
  12  17   2       53.05       52.69     28.62 o 
  13  17   2     7130.66     7229.15    518.83 o 
  14  17   2       78.33       57.23     53.89 o 
  15  17   2     3230.67     3374.63    221.03 o 
  16  17   2      116.19      129.51     57.28 o 
 -16  18   2     5045.91     4774.44    253.63 o 
 -15  18   2     1777.29     1905.18    262.42 o 
 -14  18   2     6113.29     5989.01    208.99 o 
 -13  18   2     5998.05     6246.01    378.62 o 
 -12  18   2     6318.38     6071.42    278.40 o 
 -11  18   2     8695.18     8940.13    289.52 o 
 -10  18   2     2454.48     2615.10    227.52 o 
  -9  18   2    13406.41    14402.53    334.07 o 
  -8  18   2     1425.08     1213.27     74.61 o 
  -7  18   2    25720.38    26133.04    285.72 o 
  -6  18   2       72.02       20.86     21.34 o 
  -5  18   2    41792.57    41728.40    390.03 o 
  -4  18   2     6553.47     6255.61    129.92 o 
  -3  18   2    23545.93    24607.86    380.51 o 
  -2  18   2     5517.49     5531.97    137.37 o 
  -1  18   2    29477.42    29664.89    483.98 o 
   0  18   2    16375.40    16758.26    261.59 o 
   1  18   2    24699.31    25449.39    281.26 o 
   2  18   2    11099.01    11110.35    199.29 o 
   3  18   2    19347.94    20629.97    365.93 o 
   4  18   2    13748.97    14429.99    210.38 o 
   5  18   2     3419.07     3718.76    122.94 o 
   6  18   2    10289.94    10271.47    179.32 o 
   7  18   2     4072.17     3998.18    303.63 o 
   8  18   2     2090.10     2249.60    421.12 o 
   9  18   2     8415.50     8239.98    438.36 o 
  10  18   2     7425.81     7616.75    258.49 o 
  11  18   2     1978.42     1902.49    130.76 o 
  12  18   2     4698.11     4671.46    747.35 o 
  13  18   2      752.47      676.23    245.60 o 
  14  18   2     6612.59     5704.12    366.28 o 
  15  18   2      678.03      546.36    142.98 o 
  16  18   2     4486.28     4531.55    290.03 o 
 -15  19   2       43.48       33.87     32.63 o 
 -14  19   2     2641.30     2611.37    178.58 o 
 -13  19   2      280.26      247.32     74.52 o 
 -12  19   2     5718.85     5097.01    215.27 o 
 -11  19   2      294.23      262.20     53.35 o 
 -10  19   2     6930.72     7261.46    233.33 o 
  -9  19   2      709.86      646.41     90.50 o 
  -8  19   2    11313.95    11259.88    288.67 o 
  -7  19   2     5087.90     5052.06    169.66 o 
  -6  19   2     2708.22     2601.90    130.53 o 
  -5  19   2        0.51       68.18     25.66 o 
  -4  19   2     4297.67     4700.57    200.33 o 
  -3  19   2     1481.70     1554.33    119.34 o 
  -2  19   2      446.19      490.95     58.00 o 
  -1  19   2     1679.07     1719.28    129.11 o 
   0  19   2      276.07      231.32     42.52 o 
   1  19   2     2575.78     2510.32    171.18 o 
   2  19   2     6219.15     6650.37    209.86 o 
   3  19   2     3748.86     3834.45    217.76 o 
   4  19   2      142.34      141.40     28.83 o 
   5  19   2    13740.91    14229.89    203.68 o 
   6  19   2     1054.70      773.10    132.95 o 
   7  19   2    11010.11    11825.94    463.66 o 
   8  19   2      406.33      594.26    137.57 o 
   9  19   2    20935.57    21184.53    523.35 o 
  10  19   2      100.76      133.02    104.46 o 
  11  19   2     4029.64     3827.97    614.31 o 
  12  19   2        6.91       36.38     46.41 o 
  13  19   2     4160.37     3715.65    313.90 o 
  14  19   2       91.79      160.82     97.00 o 
  15  19   2     2637.84     1624.36    369.78 o 
  16  19   2      652.78      367.79    115.81 o 
 -15  20   2     1496.29     1374.58    189.81 o 
 -14  20   2     1829.14     1878.85    107.74 o 
 -13  20   2     1359.89     1263.22    163.21 o 
 -12  20   2       40.07       14.75     31.49 o 
 -11  20   2     5606.22     5119.00    258.62 o 
 -10  20   2     1433.50     1246.16    196.79 o 
  -9  20   2     8442.74     8396.58    287.21 o 
  -8  20   2      636.84      690.35    100.84 o 
  -7  20   2    14045.60    14058.63    309.07 o 
  -6  20   2      406.81      490.97     51.86 o 
  -5  20   2    34481.68    35006.06    393.76 o 
  -4  20   2      733.86      700.91     83.71 o 
  -3  20   2    14777.47    14942.06    217.91 o 
  -2  20   2     3931.77     3434.41    176.38 o 
  -1  20   2    13768.42    13920.74    373.01 o 
   0  20   2      130.25      117.89     27.53 o 
   1  20   2     7350.77     7429.64    249.66 o 
   2  20   2     1507.80     1207.54    193.39 o 
   3  20   2     3862.74     3910.06    132.63 o 
   4  20   2      264.45      241.50     32.86 o 
   5  20   2       54.16       25.27     18.86 o 
   6  20   2     1221.76     1252.82     68.36 o 
   7  20   2       11.29      -23.46     71.08 o 
   8  20   2     1736.87     1912.64    524.08 o 
   9  20   2      792.25     1142.85    322.15 o 
  10  20   2     4398.15     4526.06    286.15 o 
  11  20   2       41.56       44.37     68.53 o 
  12  20   2     7824.92     7681.21    952.06 o 
  13  20   2       44.48      120.17     69.83 o 
  14  20   2     7759.34     7402.07    383.14 o 
  15  20   2        4.12       17.63     59.28 o 
 -15  21   2     5175.30     5352.79    323.91 o 
 -14  21   2     5989.08     6524.35    234.38 o 
 -13  21   2     2470.32     2284.01    229.00 o 
 -12  21   2     6283.32     6357.47    259.60 o 
 -11  21   2     1822.51     1817.15    211.13 o 
 -10  21   2     8524.41     8915.59    279.31 o 
  -9  21   2       68.31       78.60     28.19 o 
  -8  21   2     9468.37     9357.67    242.28 o 
  -7  21   2      545.74      363.95     68.22 o 
  -6  21   2    12168.34    12949.67    284.08 o 
  -5  21   2      153.95      130.18     40.05 o 
  -4  21   2    22214.22    22508.43    276.63 o 
  -3  21   2     4332.31     4041.94    221.78 o 
  -2  21   2    17563.53    19079.26    275.66 o 
  -1  21   2     3008.88     3187.75    249.53 o 
   0  21   2    25936.68    27423.95    382.72 o 
   1  21   2    11229.87    11422.21    174.30 o 
   2  21   2    21709.21    22490.66    342.53 o 
   3  21   2     5291.17     5521.21    108.49 o 
   4  21   2    32813.07    35064.83    395.26 o 
   5  21   2    24224.43    25968.79    299.01 o 
   6  21   2     2614.73     2697.69     84.43 o 
   7  21   2    17099.73    17369.41    256.50 o 
   8  21   2     8229.94     8218.10    426.26 o 
   9  21   2    18613.35    19603.49    561.38 o 
  10  21   2        8.58      181.59    279.04 o 
  11  21   2     8532.44     8147.29    604.37 o 
  12  21   2        0.76       59.71     54.30 o 
  13  21   2     4470.00     4608.29    264.17 o 
  14  21   2     1839.44     1894.70    342.66 o 
  15  21   2     3136.02     3201.55    172.25 o 
 -14  22   2       85.06      133.20     93.01 o 
 -13  22   2     5773.60     5066.42    164.87 o 
 -12  22   2       74.77       72.69     29.31 o 
 -11  22   2     1039.21      986.59    182.57 o 
 -10  22   2      611.21      489.49     98.89 o 
  -9  22   2     9234.71     9028.43    462.29 o 
  -8  22   2     1614.88     1524.82    141.34 o 
  -7  22   2     1354.09     1341.52     91.50 o 
  -6  22   2       49.90       44.22     22.50 o 
  -5  22   2     1472.58     1291.14     94.84 o 
  -4  22   2        4.37       -2.72     17.63 o 
  -3  22   2     4830.03     4849.36    144.79 o 
  -2  22   2     2238.30     2273.24    103.06 o 
  -1  22   2     4350.80     4214.19    139.18 o 
   0  22   2      215.13      277.90     40.72 o 
   1  22   2     4125.41     4234.75    150.64 o 
   2  22   2       28.29       45.34     28.04 o 
   3  22   2     4540.32     4378.65    165.62 o 
   4  22   2      869.24      590.41     99.82 o 
   5  22   2      704.30      688.18     69.34 o 
   6  22   2     5910.44     6039.37    173.07 o 
   7  22   2      306.25      280.68     67.03 o 
   8  22   2      441.20      472.05    157.01 o 
   9  22   2       74.98      152.87     81.17 o 
  10  22   2     3137.22     4013.68    557.03 o 
  11  22   2      773.18      698.68    200.49 o 
  12  22   2     1377.94     1392.59    265.33 o 
  13  22   2      104.99       91.32     43.63 o 
  14  22   2     3135.38     3159.59    231.42 o 
 -13  23   2      258.63      220.82     64.43 o 
 -12  23   2     3226.42     3276.17    264.95 o 
 -11  23   2     1208.62     1220.16    191.70 o 
 -10  23   2     3767.77     3355.51    181.92 o 
  -9  23   2       67.91       69.24     35.68 o 
  -8  23   2     2032.13     1845.29    189.65 o 
  -7  23   2     3044.67     3116.16    223.70 o 
  -6  23   2     9237.53     9261.80    240.64 o 
  -5  23   2      811.66      731.71     77.96 o 
  -4  23   2     3561.85     3684.86    153.50 o 
  -3  23   2       15.13       32.00     16.66 o 
  -2  23   2    15133.43    15275.44    281.06 o 
  -1  23   2     1969.05     1328.44    120.46 o 
   0  23   2    26074.08    26788.02    440.42 o 
   1  23   2      738.84      657.48    112.64 o 
   2  23   2    10623.87    11001.42    298.70 o 
   3  23   2     4979.75     4572.67    170.85 o 
   4  23   2     6194.77     6119.74    194.58 o 
   5  23   2     1394.54     1356.70    121.64 o 
   6  23   2      109.01       75.99     24.42 o 
   7  23   2    11211.64    11803.92    173.08 o 
   8  23   2       13.15       60.27     72.25 o 
   9  23   2     3431.55     3866.65    600.91 o 
  10  23   2     2186.77     2267.04    392.36 o 
  11  23   2     7176.42     7194.32    405.28 o 
  12  23   2     1344.94     1430.50    235.25 o 
  13  23   2     9212.09     8902.91    886.10 o 
  14  23   2       41.18       86.49     71.24 o 
 -14  24   2     4291.09     4092.59    179.07 o 
 -13  24   2     5024.75     5219.98    325.29 o 
 -12  24   2     2758.24     2541.36    344.59 o 
 -11  24   2     9392.50     9809.36    472.50 o 
 -10  24   2     3511.74     3556.81    264.68 o 
  -9  24   2     7861.71     8115.84    389.38 o 
  -8  24   2      200.32      217.96     47.02 o 
  -7  24   2     5750.85     5929.73    235.30 o 
  -6  24   2        5.27       13.63     29.01 o 
  -5  24   2    14182.61    14965.95    269.32 o 
  -4  24   2     2263.83     2677.19    117.51 o 
  -3  24   2     4531.12     4232.94    272.62 o 
  -2  24   2     3876.40     3260.54    218.74 o 
  -1  24   2    12106.30    12259.20    268.04 o 
   0  24   2     4137.20     4208.14    272.00 o 
   1  24   2    10612.16    10793.41    336.16 o 
   2  24   2    10473.58    10596.23    235.28 o 
   3  24   2    25924.59    26098.99    322.21 o 
   4  24   2     6745.44     6615.93    194.59 o 
   5  24   2    12795.73    13459.96    327.06 o 
   6  24   2    13643.14    14600.78    217.34 o 
   7  24   2     4367.21     4979.27    192.87 o 
   8  24   2    13322.36    13971.82    494.52 o 
   9  24   2     3851.52     4288.64    541.01 o 
  10  24   2     9590.26    10344.42    554.81 o 
  11  24   2        3.12       38.16     57.17 o 
  12  24   2     4803.02     4786.17    231.00 o 
  13  24   2      655.69      405.50    133.22 o 
 -13  25   2      293.97      444.31    133.29 o 
 -12  25   2     2718.30     2628.75    129.59 o 
 -11  25   2      103.82      173.31     75.90 o 
 -10  25   2     2070.47     1735.81    223.98 o 
  -9  25   2     1361.01     1320.89    318.47 o 
  -8  25   2     7438.89     7574.81    274.60 o 
  -7  25   2       18.05       16.26     28.83 o 
  -6  25   2     4214.95     4572.98    251.07 o 
  -5  25   2        5.57       31.40     23.12 o 
  -4  25   2    10439.18    10219.04    228.37 o 
  -3  25   2     4714.96     4137.66    144.13 o 
  -2  25   2     4134.45     4251.91    171.82 o 
  -1  25   2      241.49      263.36     31.99 o 
   0  25   2     8890.05     8838.03    224.02 o 
   1  25   2     2094.75     1956.96    155.69 o 
   2  25   2     3073.90     3224.82    147.31 o 
   3  25   2       45.68      111.61     42.38 o 
   4  25   2       90.82       75.31     23.40 o 
   5  25   2      856.48      883.68     90.91 o 
   6  25   2       36.80       45.78     17.60 o 
   7  25   2      801.29      928.37    144.92 o 
   8  25   2        8.74       63.58     73.51 o 
   9  25   2       36.34       73.94     80.51 o 
  10  25   2      815.38      617.77    243.39 o 
  11  25   2     1153.78     1161.56    202.83 o 
  12  25   2       13.95       57.08    110.06 o 
  13  25   2     2899.17     2612.78    445.48 o 
 -13  26   2     2180.51     1634.57    542.01 o 
 -12  26   2        3.83       24.42     71.95 o 
 -11  26   2     8274.05     8404.76    342.55 o 
 -10  26   2      742.71      823.34    181.37 o 
  -9  26   2     3038.04     2774.24    215.50 o 
  -8  26   2     1525.54     1615.71    287.46 o 
  -7  26   2    11580.15    11046.29    282.22 o 
  -6  26   2      417.97      355.88     68.75 o 
  -5  26   2     5130.25     5153.74    194.96 o 
  -4  26   2     1093.29      960.67     89.87 o 
  -3  26   2     3071.69     2834.08    165.90 o 
  -2  26   2     1786.69     1756.04    143.71 o 
  -1  26   2     8405.69     7971.27    361.23 o 
   0  26   2       24.38       32.29     15.59 o 
   1  26   2     6339.79     6416.32    163.16 o 
   2  26   2     1571.50     1587.31    149.43 o 
   3  26   2      823.78      737.57    103.77 o 
   4  26   2     4282.32     4375.50    175.80 o 
   5  26   2       92.98       82.09     42.88 o 
   6  26   2     5277.64     4992.76    154.71 o 
   7  26   2       11.84       24.96     15.13 o 
   8  26   2     6995.01     7190.82    520.14 o 
   9  26   2      107.23      221.48     81.47 o 
  10  26   2     1883.37     2033.91    333.35 o 
  11  26   2        1.53       30.30     53.32 o 
  12  26   2    11258.22    11425.13    676.34 o 
 -12  27   2     4892.07     4344.92    374.94 o 
 -11  27   2     2537.78     2726.17    201.42 o 
 -10  27   2     8239.20     8293.59    259.72 o 
  -9  27   2     3066.55     3228.73    165.04 o 
  -8  27   2     9266.11     9848.43    361.58 o 
  -7  27   2       88.64      106.75     38.04 o 
  -6  27   2    16431.24    16105.94    574.46 o 
  -5  27   2     2208.88     1989.94    230.01 o 
  -4  27   2    10410.23    10716.34    332.21 o 
  -3  27   2    10705.18    11084.67    299.76 o 
  -2  27   2    11505.50    11499.32    246.09 o 
  -1  27   2    19510.53    18334.39    506.38 o 
   0  27   2     1759.56     1782.36    185.65 o 
   1  27   2    12041.64    12880.25    265.27 o 
   2  27   2     9796.25     9658.85    298.69 o 
   3  27   2    18891.73    19147.85    349.82 o 
   4  27   2     5613.67     6156.63    189.65 o 
   5  27   2     7291.43     8253.66    255.34 o 
   6  27   2     3965.01     4009.53    255.66 o 
   7  27   2    14269.11    15303.98    668.12 o 
   8  27   2     2763.50     3072.21    168.37 o 
   9  27   2    10846.47    11046.16    617.88 o 
  10  27   2     1840.33     1874.75    347.73 o 
  11  27   2     5683.26     6106.60    331.81 o 
  12  27   2       35.23      105.07     68.20 o 
 -12  28   2      198.42      133.47     99.91 o 
 -11  28   2     1899.95     1509.50    402.92 o 
 -10  28   2      212.33      156.14     75.41 o 
  -9  28   2     2258.61     2265.49    181.70 o 
  -8  28   2      208.18      199.06     66.02 o 
  -7  28   2     3419.91     3486.72     96.19 o 
  -6  28   2      389.82      250.75     77.08 o 
  -5  28   2     4631.18     4549.56    281.36 o 
  -4  28   2      159.94       88.04     31.35 o 
  -3  28   2     4383.19     3775.66    145.30 o 
  -2  28   2       17.63       16.99     15.33 o 
  -1  28   2     9780.39     9893.60    306.77 o 
   0  28   2      245.32      215.57     39.55 o 
   1  28   2     3242.86     3112.14    160.50 o 
   2  28   2       11.90       36.44     18.47 o 
   3  28   2      863.82      921.17    116.33 o 
   4  28   2     2863.73     2884.68    135.50 o 
   5  28   2      139.98       82.03     37.19 o 
   6  28   2     1939.30     1919.67    266.91 o 
   7  28   2      103.71       83.69    101.15 o 
   8  28   2      550.67      505.57    147.64 o 
   9  28   2      499.41      463.87    166.61 o 
  10  28   2     2771.80     2577.87    432.67 o 
  11  28   2      333.70      309.33    111.96 o 
 -11  29   2        9.76       46.69     34.01 o 
 -10  29   2     5357.14     5027.76    302.65 o 
  -9  29   2      131.30      203.75     66.87 o 
  -8  29   2     7656.49     7782.89    322.38 o 
  -7  29   2      420.90      335.99    106.73 o 
  -6  29   2    11207.37    11396.82    278.87 o 
  -5  29   2      216.44      128.21     40.95 o 
  -4  29   2     1049.74      794.85    192.89 o 
  -3  29   2      173.97      149.82     40.20 o 
  -2  29   2     4024.11     3823.66    159.67 o 
  -1  29   2     2231.87     2135.82    199.58 o 
   0  29   2     2064.77     1865.70    161.36 o 
   1  29   2     1413.40     1194.63    122.77 o 
   2  29   2      862.95      661.39     95.48 o 
   3  29   2     7147.55     6938.10    276.82 o 
   4  29   2       46.62      115.81     55.07 o 
   5  29   2     3718.80     3912.09    140.28 o 
   6  29   2      178.52       84.86     87.08 o 
   7  29   2     6044.60     5742.97    280.48 o 
   8  29   2      337.31      288.77    100.00 o 
   9  29   2     1952.23     1841.76    368.75 o 
  10  29   2      496.61      663.53    186.45 o 
  11  29   2     3761.08     4006.63    217.30 o 
 -10  30   2      740.69      373.31    153.03 o 
  -9  30   2     4125.32     4047.33    265.12 o 
  -8  30   2      650.12      459.66     98.12 o 
  -7  30   2     9254.14     9130.56    287.87 o 
  -6  30   2       74.28       59.09     58.70 o 
  -5  30   2     8107.49     7860.75    519.38 o 
  -4  30   2       87.48       98.07     38.72 o 
  -3  30   2    10211.06    10873.09    309.25 o 
  -2  30   2     3377.73     3011.71    184.86 o 
  -1  30   2     7531.79     7175.54    323.73 o 
   0  30   2     2637.44     2468.92    171.16 o 
   1  30   2     7161.53     6798.35    300.47 o 
   2  30   2     8970.08    10339.97    784.77 o 
   3  30   2     8974.87     9061.19    329.53 o 
   4  30   2     6077.94     6334.44    269.21 o 
   5  30   2     6272.94     7102.43    396.49 o 
   6  30   2     8532.37     8905.38    407.35 o 
   7  30   2     2367.91     2240.62    535.67 o 
   8  30   2    15278.76    17212.04    830.46 o 
   9  30   2     1726.76     1557.01    361.94 o 
  10  30   2     3875.85     3152.07    626.09 o 
 -10  31   2      563.41      322.36    125.41 o 
  -9  31   2      543.06      499.81    190.89 o 
  -8  31   2     1269.48     1072.70    161.30 o 
  -7  31   2       42.00       41.09     36.44 o 
  -6  31   2     1691.36     1704.65    103.49 o 
  -5  31   2       74.68       60.94     41.71 o 
  -4  31   2     1104.79     1143.66     78.02 o 
  -3  31   2        6.73       32.77     36.31 o 
  -2  31   2     3178.83     2687.18    142.66 o 
  -1  31   2      844.94      638.66     82.40 o 
   0  31   2      873.01      841.57    127.81 o 
   1  31   2      170.01      174.40     55.00 o 
   2  31   2     1838.93     1699.90    110.53 o 
   3  31   2     1254.12     1213.86    193.60 o 
   4  31   2       10.80       44.21     24.51 o 
   5  31   2     2551.17     2324.19    529.48 o 
   6  31   2      527.59      488.24    155.02 o 
   7  31   2     1647.28     1432.49    304.73 o 
   8  31   2        4.00      139.18    108.41 o 
   9  31   2     1054.29      981.30    234.57 o 
  -9  32   2     1643.85     1391.55    255.95 o 
  -8  32   2       45.33       16.66     54.42 o 
  -7  32   2     2216.82     2082.04    300.07 o 
  -6  32   2        5.38        5.51     44.03 o 
  -5  32   2     2883.16     2916.49    136.56 o 
  -4  32   2      191.30      226.71     45.88 o 
  -3  32   2      442.15      521.56     85.66 o 
  -2  32   2      220.39      164.64     40.47 o 
  -1  32   2     5050.27     4907.16    147.04 o 
   0  32   2      370.10      360.09    135.08 o 
   1  32   2     2444.12     2530.58    195.36 o 
   2  32   2     2958.11     3113.72    176.12 o 
   3  32   2     2193.08     2174.84     86.28 o 
   4  32   2     1834.84     1410.41    276.58 o 
   5  32   2     2964.15     3202.29    343.30 o 
   6  32   2     3823.34     3765.66    174.69 o 
   7  32   2      523.70      411.90    122.94 o 
   8  32   2     3668.65     2980.71    641.47 o 
   9  32   2     1054.48      824.58    337.13 o 
  -8  33   2     8517.19     7962.10    478.81 o 
  -7  33   2       19.92       39.48     49.11 o 
  -6  33   2    10106.60    10060.13    412.55 o 
  -5  33   2      240.19      195.05     63.40 o 
  -4  33   2     6691.64     6701.08    236.05 o 
  -3  33   2      128.20       73.56     28.90 o 
  -2  33   2     5988.34     5970.02    223.15 o 
  -1  33   2      565.06      496.38    125.03 o 
   0  33   2     2613.52     2515.48    169.11 o 
   1  33   2     1083.31      905.99    173.67 o 
   2  33   2     1737.45     1695.64     87.95 o 
   3  33   2     5083.94     5594.91    335.02 o 
   4  33   2      869.52      753.74    171.09 o 
   5  33   2     2335.76     2301.25    264.79 o 
   6  33   2      208.24      182.92     62.20 o 
   7  33   2     9558.01    10573.20    623.96 o 
  -5  34   2      420.49      365.43     87.02 o 
  -4  34   2      496.40      377.77    115.49 o 
  -3  34   2     1060.42      759.59    195.69 o 
  -2  34   2     2565.63     2347.80    201.04 o 
  -1  34   2       47.92       82.82     41.23 o 
   0  34   2      870.70      790.63    129.12 o 
   1  34   2      713.93      568.72    126.03 o 
   2  34   2     2279.25     2156.92    249.65 o 
   3  34   2      174.50       72.83     55.85 o 
   4  34   2      885.08      624.25    213.71 o 
   5  34   2      762.30      651.06    239.91 o 
   6  34   2      376.09      401.87    101.59 o 
  -5  35   2     2181.58     1715.24    349.69 o 
  -4  35   2     1479.78     1174.96    204.17 o 
  -3  35   2     5492.87     5375.42    214.54 o 
  -2  35   2     2447.45     2385.35    140.21 o 
  -1  35   2     6086.34     5881.36    242.12 o 
   0  35   2     5320.83     5005.36    227.05 o 
   1  35   2     4943.53     4477.09    364.77 o 
   2  35   2     3164.56     2904.74    148.38 o 
   3  35   2     2992.76     3178.67    154.71 o 
   4  35   2     6851.51     6967.25    427.41 o 
  -2  36   2       15.67       72.34     35.03 o 
  -1  36   2     6546.42     6322.45    256.80 o 
   0  36   2       25.81       66.16     46.44 o 
   1  36   2      609.81      475.01    131.08 o 
   2  36   2     1303.58      860.62    308.43 o 
 -19   1   3     2119.87     1825.96    265.90 o 
 -18   1   3      526.46      661.01     93.64 o 
 -17   1   3     4325.48     4783.49    427.52 o 
 -16   1   3      401.39      485.18    102.67 o 
 -15   1   3     5607.15     5815.15    320.58 o 
 -14   1   3     1548.00     1898.29    275.39 o 
 -13   1   3    11147.93    10937.50    331.30 o 
 -12   1   3     2936.87     3148.57    128.00 o 
 -11   1   3    17974.92    17510.18    196.62 o 
 -10   1   3     9191.28     9286.24    196.01 o 
  -9   1   3     7355.22     7877.13    159.18 o 
  -8   1   3    53345.71    50643.82    481.78 o 
  -7   1   3     7845.62     7267.59    147.96 o 
  -6   1   3    32157.92    30789.62    340.71 o 
  -5   1   3      164.92      271.41     47.09 o 
  -4   1   3    20955.05    18954.69    529.27 o 
  -3   1   3     6184.40     4926.86     83.61 o 
  -2   1   3    10041.35    10025.52    112.18 o 
  -1   1   3    17625.21    16196.73    165.02 o 
   0   1   3    59282.09    58581.35    360.40 o 
   1   1   3     3884.15     4052.88     66.11 o 
   2   1   3     6502.58     6445.52    167.00 o 
   3   1   3     3321.82     3951.68     63.84 o 
   4   1   3    33688.98    32887.09    386.19 o 
   5   1   3    15566.00    16286.58    276.73 o 
   6   1   3    28449.32    29135.67    313.18 o 
   7   1   3     6325.76     6773.63    120.30 o 
   8   1   3    22091.02    22132.31    188.68 o 
   9   1   3    13054.41    12930.75    208.96 o 
  10   1   3    14806.06    15559.37    239.85 o 
  11   1   3     7245.54     7840.98    146.70 o 
  12   1   3     6283.23     6613.08    183.03 o 
  13   1   3     6966.70     6731.42    175.67 o 
  14   1   3     2497.79     2533.17    217.94 o 
  15   1   3    10869.73    11041.89    510.96 o 
  16   1   3      250.18      182.17     48.59 o 
  17   1   3     5091.64     4974.06    213.32 o 
  18   1   3      281.48      160.69     32.61 o 
 -19   2   3      219.84      347.17    110.22 o 
 -18   2   3     4788.89     4879.81    440.11 o 
 -17   2   3     2075.42     2519.60    278.28 o 
 -16   2   3     4921.02     4722.98    189.05 o 
 -15   2   3     1276.64     1582.85    260.21 o 
 -14   2   3     5962.33     6101.54    305.77 o 
 -13   2   3    19343.95    20406.18    377.69 o 
 -12   2   3     3278.42     3136.35    132.82 o 
 -11   2   3     1289.86     1736.87    122.49 o 
 -10   2   3    14689.12    15312.23    235.58 o 
  -9   2   3     2802.22     3219.46     96.40 o 
  -8   2   3       45.63      120.10     23.24 o 
  -7   2   3    16303.94    16381.53    197.54 o 
  -6   2   3    27298.24    25748.93    492.54 o 
  -5   2   3    12301.00    10978.68    180.08 o 
  -4   2   3      283.30      344.16     38.70 o 
  -3   2   3     7686.70     6681.26    178.41 o 
  -2   2   3     3118.22     3261.64     96.48 o 
  -1   2   3     2637.95     2865.23     78.61 o 
   0   2   3      273.80      126.55     14.80 o 
   1   2   3    93753.95    91671.08    546.15 o 
   2   2   3     5867.47     5275.12     81.57 o 
   3   2   3     2799.42     2689.70     72.40 o 
   4   2   3       38.61      155.67     22.93 o 
   5   2   3     9992.09    10940.06    177.22 o 
   6   2   3    20599.65    19843.01    413.58 o 
   7   2   3    31156.23    34338.70    378.79 o 
   8   2   3     3344.64     4115.97    156.75 o 
   9   2   3     9089.27     8892.88    165.78 o 
  10   2   3    17101.93    18275.13    267.93 o 
  11   2   3     3048.38     3413.37    125.68 o 
  12   2   3     1986.53     1924.46     68.88 o 
  13   2   3     2400.45     2420.47    166.85 o 
  14   2   3    16187.50    16438.40    388.69 o 
  15   2   3      722.86      504.72     96.28 o 
  16   2   3     6323.35     6528.64    258.46 o 
  17   2   3      327.90      222.53     68.19 o 
  18   2   3     5155.76     4956.71    219.63 o 
 -19   3   3       12.31       51.69     36.39 o 
 -18   3   3      580.43      909.69    139.11 o 
 -17   3   3      648.34      675.93    171.03 o 
 -16   3   3       38.10       79.44     42.48 o 
 -15   3   3      180.05      188.72     70.17 o 
 -14   3   3      295.50      194.88     70.60 o 
 -13   3   3       40.21      180.33     48.45 o 
 -12   3   3      186.82      163.46     28.27 o 
 -11   3   3       15.88       42.45     24.35 o 
 -10   3   3     4315.91     3906.87     99.08 o 
  -9   3   3      382.56      519.13     56.72 o 
  -8   3   3     2325.10     2538.95     93.64 o 
  -7   3   3        2.48       72.63     20.80 o 
  -6   3   3    33047.01    32124.39    406.28 o 
  -5   3   3      133.60      306.89     51.12 o 
  -4   3   3     8302.55     8497.65    160.50 o 
  -3   3   3       28.44      129.22     19.36 o 
  -2   3   3    13252.06    12755.81    136.99 o 
  -1   3   3     9634.17    10580.83    155.51 o 
   0   3   3      159.47      291.57     31.42 o 
   1   3   3      799.65      608.54     32.46 o 
   2   3   3    24538.40    22817.71    220.96 o 
   3   3   3     1657.45     1880.18     53.65 o 
   4   3   3     7723.53     7765.24    156.08 o 
   5   3   3      568.81      444.60     50.11 o 
   6   3   3    11872.98    11931.08    268.96 o 
   7   3   3      148.78      152.19     22.55 o 
   8   3   3      331.05      181.24     98.46 o 
   9   3   3        2.16       21.02     14.05 o 
  10   3   3      280.13      228.52     35.58 o 
  11   3   3      465.89      533.87     61.46 o 
  12   3   3     1288.95     1034.27     94.22 o 
  13   3   3     1406.97     1440.93    138.03 o 
  14   3   3      502.87      493.04     66.49 o 
  15   3   3       41.07       20.39     20.21 o 
  16   3   3      183.38      138.82     40.04 o 
  17   3   3       11.89       14.56     16.29 o 
  18   3   3       67.91       49.78     34.57 o 
 -18   4   3     2581.50     2613.79    206.91 o 
 -17   4   3      798.50      896.29    113.92 o 
 -16   4   3     4548.48     4738.11    262.69 o 
 -15   4   3     1138.51     1125.65    251.24 o 
 -14   4   3     5280.94     5251.27    267.94 o 
 -13   4   3     4503.77     4518.81    393.67 o 
 -12   4   3     5147.32     5042.70    163.67 o 
 -11   4   3     4857.62     5244.55    113.25 o 
 -10   4   3     4815.23     4695.97    114.37 o 
  -9   4   3    19509.85    18492.12    296.24 o 
  -8   4   3     6886.61     6080.30    110.67 o 
  -7   4   3    46385.89    45641.29    950.53 o 
  -6   4   3      477.68      716.46     69.15 o 
  -5   4   3    20435.54    19067.11    218.09 o 
  -4   4   3     1451.20     1198.82     57.15 o 
  -3   4   3    42095.16    36117.00    413.53 o 
  -2   4   3       45.76       81.74     13.77 o 
  -1   4   3     2924.44     2911.44     89.80 o 
   0   4   3     1996.44     1814.91     80.96 o 
   1   4   3    16132.41    13700.02    139.56 o 
   2   4   3      175.23       43.55      9.59 o 
   3   4   3    23603.63    25905.13    245.63 o 
   4   4   3     2104.78     1964.24     88.43 o 
   5   4   3    12528.62    12400.89    187.26 o 
   6   4   3     6225.24     5690.02    206.30 o 
   7   4   3    19749.39    22190.39    244.68 o 
   8   4   3    18862.24    19625.34    270.82 o 
   9   4   3       89.00      113.06     35.59 o 
  10   4   3    17409.48    17126.28    254.61 o 
  11   4   3     5670.51     5534.66    215.15 o 
  12   4   3      395.07      471.27     55.01 o 
  13   4   3      147.23      129.42     38.74 o 
  14   4   3     3204.44     3235.01    206.79 o 
  15   4   3      125.43       89.31     26.33 o 
  16   4   3     6359.54     6349.13    357.57 o 
  17   4   3     1810.64     1601.44     77.52 o 
  18   4   3     4227.20     3733.72    101.10 o 
 -18   5   3     2814.26     2994.95    351.51 o 
 -17   5   3     8519.36     8582.59    295.22 o 
 -16   5   3     2338.68     2318.30    264.30 o 
 -15   5   3     6008.24     5932.24    309.97 o 
 -14   5   3    16817.57    17475.37    357.54 o 
 -13   5   3     5971.54     5785.74    197.15 o 
 -12   5   3     9105.53    10020.65    270.04 o 
 -11   5   3    10857.24    11376.38    211.88 o 
 -10   5   3     3720.50     3646.60     89.76 o 
  -9   5   3     5430.41     5442.91    116.73 o 
  -8   5   3    10479.29    10300.07    185.97 o 
  -7   5   3    12641.44    12918.18    242.29 o 
  -6   5   3     9414.90     9573.33    159.62 o 
  -5   5   3    32715.23    32276.65    411.96 o 
  -4   5   3     7335.09     6340.94    135.72 o 
  -3   5   3    49724.69    44627.64    295.10 o 
  -2   5   3     4915.85     4525.74     75.78 o 
  -1   5   3    13640.22    12381.16    168.40 o 
   0   5   3   127864.82   122195.49   1260.88 o 
   1   5   3     5816.65     5555.83    164.10 o 
   2   5   3    19454.88    19813.53    195.38 o 
   3   5   3    11960.72    11858.71    124.63 o 
   4   5   3     2016.62     1437.85     61.30 o 
   5   5   3    20934.25    19299.39    225.24 o 
   6   5   3    11970.10    11632.83    177.59 o 
   7   5   3     4452.00     5155.19     80.87 o 
   8   5   3    13682.42    13908.74    194.58 o 
   9   5   3     5825.07     5651.17    110.85 o 
  10   5   3     9349.13    10113.93    370.82 o 
  11   5   3    16468.98    17198.77    243.14 o 
  12   5   3     5363.41     5549.16    161.83 o 
  13   5   3    17846.36    18708.40    382.63 o 
  14   5   3     4038.83     3892.20    153.00 o 
  15   5   3    13006.23    13716.22    403.03 o 
  16   5   3     1221.26     1093.71    183.26 o 
  17   5   3     2077.24     1955.08     96.87 o 
  18   5   3       29.49        8.71     30.95 o 
 -18   6   3      227.51      319.10     63.63 o 
 -17   6   3       76.55      103.68     55.91 o 
 -16   6   3        4.26       65.11     47.98 o 
 -15   6   3     2904.24     2939.49    228.31 o 
 -14   6   3     1476.74     1504.49    280.29 o 
 -13   6   3     1353.84      922.46    136.14 o 
 -12   6   3      232.27      296.77     48.55 o 
 -11   6   3     4914.89     4680.00     96.50 o 
 -10   6   3      369.49      570.52     62.87 o 
  -9   6   3      473.42      455.20     52.44 o 
  -8   6   3      203.57      207.72     55.17 o 
  -7   6   3     1913.40     2138.46     53.49 o 
  -6   6   3    11746.59    12037.19    185.92 o 
  -5   6   3     7871.55     8633.20    143.03 o 
  -4   6   3    13469.24    13692.39    209.74 o 
  -3   6   3      177.52      317.02     35.17 o 
  -2   6   3      801.95      627.14     59.29 o 
  -1   6   3      281.24      342.36     36.38 o 
   0   6   3     4625.55     3607.19     62.31 o 
   1   6   3     1768.65     1335.89     60.37 o 
   2   6   3     4873.73     4817.59     76.00 o 
   3   6   3     8700.95     8423.41    144.47 o 
   4   6   3     7402.30     7679.66    285.48 o 
   5   6   3    14443.37    14436.09    239.29 o 
   6   6   3    12636.13    12911.90    259.89 o 
   7   6   3      415.47      535.69     35.24 o 
   8   6   3     2901.63     2600.42    102.17 o 
   9   6   3       72.22       45.69     14.24 o 
  10   6   3      465.97      459.36     47.94 o 
  11   6   3      883.53      789.04     80.26 o 
  12   6   3     5453.34     5614.47    178.47 o 
  13   6   3       33.07       41.80     26.23 o 
  14   6   3     1076.89      765.89    140.17 o 
  15   6   3     2535.85     1856.82    195.09 o 
  16   6   3      371.63      313.16     79.95 o 
  17   6   3       54.89       64.50     26.59 o 
  18   6   3     1717.64     1147.65    295.95 o 
 -18   7   3       82.99      148.21     44.27 o 
 -17   7   3     7073.42     7771.90    291.70 o 
 -16   7   3      303.40      305.41     72.44 o 
 -15   7   3     3013.55     3236.61    194.72 o 
 -14   7   3      406.37      531.69    123.67 o 
 -13   7   3     9700.50    10303.03    274.00 o 
 -12   7   3       38.92       87.86     34.69 o 
 -11   7   3       73.78      136.85     26.44 o 
 -10   7   3     9207.41     8747.60    180.81 o 
  -9   7   3      352.10      385.21     56.20 o 
  -8   7   3    26258.96    26101.50    345.45 o 
  -7   7   3       14.69       65.27     16.31 o 
  -6   7   3    41281.11    39904.72    416.38 o 
  -5   7   3     4568.60     4161.90     96.53 o 
  -4   7   3    45355.00    42068.63    525.97 o 
  -3   7   3      314.40      485.61     51.22 o 
  -2   7   3   105346.30    99089.86    803.88 o 
  -1   7   3      247.83      368.39     27.67 o 
   0   7   3    44835.27    41529.82    481.67 o 
   1   7   3    13643.86    14026.16    224.56 o 
   2   7   3   122015.82   119908.00    713.41 o 
   3   7   3       15.09       64.95     17.78 o 
   4   7   3   110607.02   115213.15    779.57 o 
   5   7   3     2517.52     2711.78    140.82 o 
   6   7   3    53235.75    54927.23    288.02 o 
   7   7   3     3237.40     3293.75    125.56 o 
   8   7   3     8737.93     8828.34    163.61 o 
   9   7   3     9518.94     9042.79    183.92 o 
  10   7   3     3505.40     3750.57     98.42 o 
  11   7   3     4762.02     4592.76    157.33 o 
  12   7   3     1056.56      955.61     71.46 o 
  13   7   3     1583.86     1060.89    345.54 o 
  14   7   3      918.12      845.49    176.45 o 
  15   7   3     7249.19     6703.91    342.71 o 
  16   7   3      464.57      382.40     77.00 o 
  17   7   3     9554.62     9150.58    461.94 o 
  18   7   3        0.43      -12.07     57.39 o 
 -18   8   3     2875.59     2913.82    143.22 o 
 -17   8   3     2392.94     2360.68    247.44 o 
 -16   8   3    11623.71    11485.46    334.17 o 
 -15   8   3     7471.08     7399.99    400.06 o 
 -14   8   3     4732.26     4942.87    259.92 o 
 -13   8   3    30669.22    30798.49    633.84 o 
 -12   8   3    22702.30    23051.18    320.88 o 
 -11   8   3    17076.00    17327.79    270.00 o 
 -10   8   3    13713.01    13027.62    386.62 o 
  -9   8   3    12923.06    13477.87    211.08 o 
  -8   8   3    21436.82    20047.37    316.60 o 
  -7   8   3    21256.15    21496.03    231.63 o 
  -6   8   3    37426.57    36285.00    396.51 o 
  -5   8   3    16319.19    14415.31    222.53 o 
  -4   8   3    46718.11    46545.58    360.17 o 
  -3   8   3     9518.65     8455.13    135.61 o 
  -2   8   3    25236.21    23836.36    198.11 o 
  -1   8   3      461.25      387.74     55.87 o 
   0   8   3     5355.97     4803.08     78.10 o 
   1   8   3     9783.52    10259.80    195.17 o 
   2   8   3      617.09      333.62     35.61 o 
   3   8   3      172.98      299.10     88.21 o 
   4   8   3    10034.40     8198.12    362.20 o 
   5   8   3     1857.92     1765.85    431.98 o 
   6   8   3    23996.16    22485.75    244.26 o 
   7   8   3    28686.09    29747.58    234.66 o 
   8   8   3    17079.24    17237.34    267.87 o 
   9   8   3    15019.19    15752.09    229.90 o 
  10   8   3    23394.73    23841.57    254.62 o 
  11   8   3    27785.92    28654.08    335.49 o 
  12   8   3    15868.88    17181.13    292.53 o 
  13   8   3    18873.88    19240.24    320.43 o 
  14   8   3    21946.69    21946.56    403.46 o 
  15   8   3     6316.27     6237.40    334.05 o 
  16   8   3     6509.66     6762.87    215.82 o 
  17   8   3      810.59      716.42    143.06 o 
  18   8   3     1535.39     1141.81    237.41 o 
 -18   9   3      441.59      324.55     76.14 o 
 -17   9   3       12.83       70.03     48.90 o 
 -16   9   3     3358.94     3592.01    159.25 o 
 -15   9   3        2.57        2.39     43.48 o 
 -14   9   3     4342.78     4272.52    200.15 o 
 -13   9   3      956.46     1048.90    136.49 o 
 -12   9   3     5479.92     5379.83    179.18 o 
 -11   9   3     3596.27     3539.72    171.56 o 
 -10   9   3       18.06       93.70     35.08 o 
  -9   9   3     7273.17     7934.00    163.12 o 
  -8   9   3     1614.32     1617.61     69.12 o 
  -7   9   3     6212.87     5789.00    104.33 o 
  -6   9   3      576.42      818.03     80.22 o 
  -5   9   3    33293.30    32378.98    358.70 o 
  -4   9   3    16578.51    15584.08    205.54 o 
  -3   9   3     6355.85     5746.39    125.88 o 
  -2   9   3    10733.88     9121.95    144.45 o 
  -1   9   3    16387.62    16901.39    190.32 o 
   0   9   3    25762.59    26635.27    591.57 o 
   1   9   3     1676.29     1474.41     51.23 o 
   2   9   3    14655.78    12902.94    191.96 o 
   3   9   3    11708.05    10701.56    241.35 o 
   4   9   3     3781.41     2926.34    571.56 o 
   5   9   3     6841.71     6398.82    310.36 o 
   6   9   3      211.75      160.88     87.51 o 
   7   9   3    22632.32    23741.57    236.31 o 
   8   9   3     3256.31     3264.51    101.26 o 
   9   9   3     2745.48     2925.49    116.17 o 
  10   9   3     4416.05     4301.00    141.64 o 
  11   9   3     4770.07     5088.99    179.53 o 
  12   9   3     3217.88     3181.52    147.13 o 
  13   9   3     3110.66     3130.00    215.76 o 
  14   9   3     7480.86     7494.22    315.31 o 
  15   9   3      534.53      442.11    106.97 o 
  16   9   3      150.94      111.68     48.31 o 
  17   9   3      345.63      231.02     62.08 o 
  18   9   3      482.67      379.33    109.97 o 
 -18  10   3     3902.32     4070.94    166.87 o 
 -17  10   3      930.49     1006.75    162.34 o 
 -16  10   3     9288.33     9035.23    311.91 o 
 -15  10   3      540.51      525.30    111.26 o 
 -14  10   3     3641.19     3661.59    198.26 o 
 -13  10   3     2614.24     3000.31    334.16 o 
 -12  10   3     5398.69     5258.56    198.60 o 
 -11  10   3      506.77      367.66     57.11 o 
 -10  10   3      596.16      587.61    108.88 o 
  -9  10   3     3436.36     3564.84    136.44 o 
  -8  10   3     4196.82     4066.25    121.37 o 
  -7  10   3    26858.08    26525.11    332.39 o 
  -6  10   3    18368.79    17177.11    240.58 o 
  -5  10   3    35672.44    33821.16    371.90 o 
  -4  10   3    34828.82    32869.22    513.91 o 
  -3  10   3   124045.66   121895.72   1186.47 o 
  -2  10   3    12813.54    12125.69    186.17 o 
  -1  10   3   114164.05   108169.70    825.41 o 
   0  10   3      561.88      532.84     42.93 o 
   1  10   3   129773.61   130347.55   1267.24 o 
   2  10   3     1677.91     1780.05     65.67 o 
   3  10   3   143088.77   150173.61   1252.30 o 
   4  10   3    14491.09    15037.77    652.17 o 
   5  10   3    64120.39    66211.38    539.59 o 
   6  10   3     9772.18    10487.42    226.28 o 
   8  10   3      115.80      182.82     29.10 o 
   9  10   3     1839.43     2020.65     85.38 o 
  10  10   3       48.26       65.88     14.69 o 
  11  10   3     2734.49     2435.01     93.41 o 
  12  10   3     3762.86     3840.26    161.56 o 
  13  10   3     5373.14     5369.91    238.08 o 
  14  10   3     6111.67     5845.49    367.85 o 
  15  10   3      802.05      918.40    110.13 o 
  16  10   3    21681.15    22379.37    926.39 o 
  17  10   3      313.62      202.24    165.25 o 
  18  10   3     9433.09     9310.30    552.06 o 
 -18  11   3     3457.12     3399.18    154.10 o 
 -17  11   3     6523.69     6457.10    277.06 o 
 -16  11   3    10289.00    10392.77    335.32 o 
 -15  11   3     3753.31     3992.13    157.66 o 
 -14  11   3    18921.64    19413.09    535.48 o 
 -13  11   3    11686.03    12045.27    263.85 o 
 -12  11   3    34534.14    32691.85    990.52 o 
 -11  11   3    14935.93    14897.82    173.63 o 
 -10  11   3    15486.29    15186.28    283.15 o 
  -9  11   3    22206.98    21278.08    218.79 o 
  -8  11   3    19282.79    19278.16    286.33 o 
  -7  11   3    55445.63    54886.59    361.78 o 
  -6  11   3    12753.37    12957.43    191.46 o 
  -5  11   3    39425.13    38367.48    477.08 o 
  -4  11   3     2880.26     2744.74     78.23 o 
  -3  11   3    57599.29    56821.21    386.25 o 
  -2  11   3     4017.58     3855.75     92.90 o 
  -1  11   3       32.77       42.82     15.64 o 
   0  11   3     1190.63     1384.03     72.00 o 
   1  11   3     3233.78     4069.83    144.43 o 
   2  11   3     3102.76     3127.71    128.36 o 
   3  11   3    42676.09    42071.49    618.39 o 
   4  11   3     4469.72     4271.69    158.23 o 
   5  11   3    52411.84    52704.71    437.38 o 
   6  11   3     2681.02     2611.84    373.20 o 
   7  11   3    65886.52    67943.24    616.69 o 
   8  11   3     8929.72     9285.48    182.42 o 
   9  11   3    34369.84    34599.07    399.45 o 
  10  11   3    19586.71    19263.86    382.37 o 
  11  11   3    33040.61    35021.82    475.88 o 
  12  11   3    18663.43    19496.51    435.86 o 
  13  11   3    13563.83    14698.73    319.84 o 
  14  11   3    10157.76    10128.52    374.49 o 
  15  11   3     6220.17     6017.07    370.10 o 
  16  11   3     7869.92     8304.20    403.09 o 
  17  11   3      832.96      626.18    245.10 o 
  18  11   3       23.96       -2.41     49.75 o 
 -17  12   3     2564.07     2624.17    213.99 o 
 -16  12   3      201.00      235.37     57.53 o 
 -15  12   3     6185.93     6590.35    271.57 o 
 -14  12   3     1892.39     1539.17    272.99 o 
 -13  12   3     7999.90     8724.74    285.48 o 
 -12  12   3     6955.20     6072.68    195.27 o 
 -11  12   3     9261.48     9782.11    315.43 o 
 -10  12   3    26542.33    27119.02    414.08 o 
  -9  12   3     1878.06     1860.59    118.23 o 
  -8  12   3    18487.60    17967.58    268.63 o 
  -7  12   3      464.75      585.40     80.24 o 
  -6  12   3    43932.75    44441.65    356.96 o 
  -5  12   3     2975.62     2767.12     99.86 o 
  -4  12   3    27296.29    27059.31    302.55 o 
  -3  12   3    31956.62    32631.68    356.19 o 
  -2  12   3     4576.98     4993.11     85.63 o 
  -1  12   3    28462.24    27048.89    300.06 o 
   0  12   3     1123.06     1203.08     57.73 o 
   1  12   3    28522.77    28179.74    303.55 o 
   2  12   3     1728.49     1414.29     43.19 o 
   3  12   3    22252.96    20670.06    389.82 o 
   4  12   3    20987.46    22641.42    468.98 o 
   5  12   3     4697.21     4664.68    195.64 o 
   6  12   3    19306.01    19560.72    585.14 o 
   7  12   3      190.76       54.69    134.80 o 
   8  12   3    10268.65     9857.30    533.27 o 
   9  12   3    13073.39    12816.94    400.46 o 
  10  12   3     3713.79     3699.72    126.80 o 
  11  12   3     3354.21     2993.05    138.22 o 
  12  12   3     7455.26     7428.33    209.04 o 
  13  12   3     7074.52     6660.75    284.33 o 
  14  12   3      528.50      550.99    125.36 o 
  15  12   3     1854.83     2006.56    264.39 o 
  16  12   3      449.01      260.06     91.50 o 
  17  12   3     1196.70      959.07    234.24 o 
 -17  13   3     6705.82     6602.37    406.35 o 
 -16  13   3      106.99      133.78     60.95 o 
 -15  13   3     7478.02     7341.60    346.63 o 
 -14  13   3      154.75      165.85     58.69 o 
 -13  13   3     2570.41     2322.02    301.78 o 
 -12  13   3      922.67      856.32    143.49 o 
 -11  13   3      387.21      342.28     68.73 o 
 -10  13   3      480.65      486.14     71.31 o 
  -9  13   3     6974.95     6769.02    141.65 o 
  -8  13   3     1103.66     1114.97    111.57 o 
  -7  13   3     7272.49     7426.64    157.67 o 
  -6  13   3    30738.48    31965.99    237.42 o 
  -5  13   3    13478.87    13653.86    201.76 o 
  -4  13   3    70578.35    69699.66    415.55 o 
  -3  13   3    19441.65    19612.75    229.27 o 
  -2  13   3   137963.23   138182.33    635.86 o 
  -1  13   3    26811.79    26981.07    340.70 o 
   0  13   3   194348.88   196365.67   8792.93 o 
   1  13   3     3384.76     3146.52    136.85 o 
   2  13   3   199286.86   197933.91   8871.36 o 
   3  13   3      733.27      737.11    178.08 o 
   4  13   3   115882.97   102813.29   7123.30 o 
   5  13   3     1356.97     1624.49    206.91 o 
   6  13   3    33427.69    33322.67    474.09 o 
   7  13   3     1058.50     1032.53    139.24 o 
   9  13   3     1811.39     1873.50    226.86 o 
  10  13   3      476.61      534.85     39.73 o 
  11  13   3      130.65      203.57     33.12 o 
  12  13   3     4688.07     4868.18    230.81 o 
  13  13   3     2059.15     1980.40    216.05 o 
  14  13   3     1765.03     1650.40    394.74 o 
  15  13   3     7032.87     6298.68    318.08 o 
  16  13   3     2019.71     1620.10    470.69 o 
  17  13   3     9884.56     9131.95    588.66 o 
 -17  14   3     5111.25     5140.47    468.39 o 
 -16  14   3     2542.07     1942.13    232.75 o 
 -15  14   3    11136.64    11139.82    636.21 o 
 -14  14   3     2646.68     2656.37    200.22 o 
 -13  14   3    17325.91    17593.69    535.23 o 
 -12  14   3    11183.87    10575.61    338.40 o 
 -11  14   3    28350.95    28000.52    381.68 o 
 -10  14   3    14009.34    13588.58    354.65 o 
  -9  14   3    16360.22    16567.12    274.52 o 
  -8  14   3    30401.46    29787.27    281.35 o 
  -7  14   3    25620.90    25002.17    253.13 o 
  -6  14   3    27974.97    26993.22    207.20 o 
  -5  14   3     1158.93     1249.57    108.70 o 
  -4  14   3    39104.57    39011.66    318.18 o 
  -3  14   3     2642.63     2913.99    108.31 o 
  -2  14   3    12437.10    12068.91    186.94 o 
  -1  14   3     8201.55     7828.40    136.46 o 
   0  14   3      817.08      799.45     52.22 o 
   1  14   3     3935.80     3907.76    101.73 o 
   2  14   3     8620.61     9361.56    143.15 o 
   3  14   3      951.56      734.11     85.96 o 
   4  14   3    34228.50    37649.25    623.41 o 
   5  14   3      479.73      475.54     74.39 o 
   6  14   3    46980.52    48659.09    780.24 o 
   7  14   3     8047.40     8433.58    249.49 o 
   8  14   3    58465.47    59460.52    895.00 o 
   9  14   3     3298.69     3062.61    325.10 o 
  10  14   3    26044.97    27629.58    632.54 o 
  11  14   3    26457.93    27532.43    326.49 o 
  12  14   3    13117.68    13839.22    208.58 o 
  13  14   3     7099.61     7430.89    327.40 o 
  14  14   3     4872.39     4849.59    255.76 o 
  15  14   3     8832.22     8322.26    390.11 o 
  16  14   3     2973.47     3031.06    321.75 o 
  17  14   3     1929.50     1371.78    352.59 o 
 -17  15   3     1196.22     1334.11    310.61 o 
 -16  15   3     4933.86     5137.38    292.67 o 
 -15  15   3      177.84      254.50     77.41 o 
 -14  15   3     6607.24     6383.27    262.05 o 
 -13  15   3     1775.08     1660.97    172.62 o 
 -12  15   3     5672.72     5346.63    196.88 o 
 -11  15   3     2052.51     2336.03    201.37 o 
 -10  15   3     9254.63     9190.02    269.95 o 
  -9  15   3    18550.09    18591.14    278.47 o 
  -8  15   3       17.71       66.33     21.47 o 
  -7  15   3    10271.40    10445.95    192.10 o 
  -6  15   3        0.99       50.97     25.58 o 
  -5  15   3    44395.06    44391.23    323.69 o 
  -4  15   3     4322.69     4483.46    135.17 o 
  -3  15   3     5141.18     4978.79     90.32 o 
  -2  15   3    11200.24    11471.09    177.97 o 
  -1  15   3     6180.65     5362.57     96.87 o 
   0  15   3    11717.66    11595.54    260.84 o 
   1  15   3     1363.39     1363.79     78.88 o 
   2  15   3    12317.50    12087.16    172.18 o 
   3  15   3    10864.07    10919.42    211.69 o 
   4  15   3     1642.39     1923.51    128.83 o 
   5  15   3    25424.62    26602.12    468.69 o 
   6  15   3    15391.26    15714.85    487.29 o 
   7  15   3    19468.63    21227.98    489.14 o 
   8  15   3      356.18       58.40    187.79 o 
   9  15   3    21401.27    21913.05    528.46 o 
  10  15   3      476.56      559.15    137.83 o 
  11  15   3     4602.34     4386.65    302.52 o 
  12  15   3     1797.85     1822.60    165.82 o 
  13  15   3     1671.72     1614.22    442.60 o 
  14  15   3     3674.57     3811.64    347.21 o 
  15  15   3      174.41      177.91     78.08 o 
  16  15   3     1012.49      768.82    258.17 o 
  17  15   3      124.99      109.79     46.32 o 
 -17  16   3       45.87       61.74     33.79 o 
 -16  16   3     6094.33     6193.40    254.12 o 
 -15  16   3       17.54       97.45     49.92 o 
 -14  16   3     7408.67     7282.63    289.76 o 
 -13  16   3       75.99       86.55     42.57 o 
 -12  16   3     2464.04     2219.18    210.03 o 
 -11  16   3       39.02       91.53     39.25 o 
 -10  16   3      905.40      943.28    106.86 o 
  -9  16   3      491.25      462.21     61.77 o 
  -8  16   3    13236.67    13330.42    258.64 o 
  -7  16   3     2123.98     2267.74     93.43 o 
  -6  16   3     3037.66     3341.92     89.91 o 
  -5  16   3    24611.49    25296.00    246.64 o 
  -4  16   3    14344.51    14276.19    257.13 o 
  -3  16   3    38065.07    38482.23    348.11 o 
  -2  16   3    22674.41    22429.58    198.44 o 
  -1  16   3    81469.15    83324.93    619.83 o 
   0  16   3    33226.60    33553.07    326.12 o 
   1  16   3   110441.11   111269.01    800.88 o 
   2  16   3     4259.71     4052.61     73.30 o 
   3  16   3    71029.78    71908.97    902.47 o 
   4  16   3      247.37      401.13    140.71 o 
   5  16   3    30425.28    30918.54    769.75 o 
   6  16   3       38.81      153.27     47.75 o 
   7  16   3    12068.82    11178.25    394.16 o 
   8  16   3     6928.94     6798.84    402.74 o 
   9  16   3    14047.52    14421.49    649.77 o 
  10  16   3     2226.40     2352.86    431.00 o 
  11  16   3       85.82      125.66     76.17 o 
  12  16   3      298.40      297.54    101.12 o 
  13  16   3       55.37       75.80     65.74 o 
  14  16   3     5516.21     5127.35    274.05 o 
  15  16   3     1381.56     1197.37    279.76 o 
  16  16   3     4375.17     4187.63    296.66 o 
 -16  17   3     2395.03     2353.95    290.06 o 
 -15  17   3     4525.65     4682.04    255.08 o 
 -14  17   3     5219.19     5297.87    201.13 o 
 -13  17   3     6826.65     6310.72    506.83 o 
 -12  17   3    10769.04    11195.84    279.44 o 
 -11  17   3    17826.31    17083.48    288.46 o 
 -10  17   3    24111.29    24183.27    341.39 o 
  -9  17   3    12828.10    13068.32    315.84 o 
  -8  17   3    27874.00    29076.64    329.86 o 
  -7  17   3    28999.60    28000.40    306.89 o 
  -6  17   3    13311.92    13615.87    212.56 o 
  -5  17   3     4933.64     5259.42    130.49 o 
  -4  17   3     8654.96     8573.48    175.77 o 
  -3  17   3     3079.34     3049.15     89.81 o 
  -2  17   3      587.31      821.30     82.46 o 
  -1  17   3     1645.06     1754.65     77.33 o 
   0  17   3     4727.16     5255.78    169.38 o 
   1  17   3       22.61       58.88     32.21 o 
   2  17   3      193.47      224.44     30.81 o 
   3  17   3      124.24      113.33     24.54 o 
   4  17   3      125.64      163.11     43.13 o 
   5  17   3    13158.22    13148.91    333.20 o 
   6  17   3     3794.32     4462.47    201.10 o 
   7  17   3    12181.20    10651.83    662.51 o 
   8  17   3     2967.96     4176.02    604.33 o 
   9  17   3    22596.99    24026.67    570.35 o 
  10  17   3    10875.13    11154.38    515.92 o 
  11  17   3    12977.05    14124.32    501.38 o 
  12  17   3     5259.02     5048.02    770.12 o 
  13  17   3     6613.84     6316.94    471.08 o 
  14  17   3     3429.92     3884.25    381.48 o 
  15  17   3     5736.66     5798.81    362.72 o 
  16  17   3     4100.33     3654.65    492.31 o 
 -16  18   3      289.22      274.40     48.16 o 
 -15  18   3     1308.27     1143.38    172.23 o 
 -14  18   3     1078.16     1078.07    150.15 o 
 -13  18   3     1400.98     1367.07    209.21 o 
 -12  18   3      155.28      125.64     66.51 o 
 -11  18   3     7252.03     7090.36    280.73 o 
 -10  18   3     8991.61     8445.71    270.80 o 
  -9  18   3    17614.83    17407.33    332.63 o 
  -8  18   3     6158.14     6317.71    207.27 o 
  -7  18   3     4794.30     4529.75    148.27 o 
  -6  18   3    11916.30    12127.15    220.32 o 
  -5  18   3     2479.95     2283.76     81.74 o 
  -4  18   3    20490.04    21356.54    212.59 o 
  -3  18   3      420.08      417.77     49.21 o 
  -2  18   3    17212.40    18344.46    267.95 o 
  -1  18   3     2275.10     2381.70     96.94 o 
   0  18   3    22856.37    23177.92    202.17 o 
   1  18   3    22108.71    22681.11    214.41 o 
   2  18   3        4.67       30.61     16.85 o 
   3  18   3    12111.28    12733.45    367.93 o 
   4  18   3      551.69      563.63     42.73 o 
   5  18   3     4300.70     4528.34    157.19 o 
   6  18   3     9152.69     9297.47    327.94 o 
   7  18   3    14417.60    14759.06    556.53 o 
   8  18   3     8448.90     9468.54    454.18 o 
   9  18   3       45.01      102.51    102.91 o 
  10  18   3     5845.85     5441.71    394.51 o 
  11  18   3      264.73      169.94    100.26 o 
  12  18   3     4310.38     4310.88    542.15 o 
  13  18   3     1424.18     1432.23    264.41 o 
  14  18   3      582.63      703.60    203.03 o 
  15  18   3     1055.88      861.76    179.66 o 
  16  18   3      348.11      265.41     92.07 o 
 -16  19   3       24.46       61.55     41.09 o 
 -15  19   3     9899.21    10794.21    486.09 o 
 -14  19   3      891.00      808.01    150.72 o 
 -13  19   3     8485.62     8266.35    322.11 o 
 -12  19   3     2352.24     2269.12    238.64 o 
 -11  19   3     4043.75     3987.68    262.81 o 
 -10  19   3     1443.59     1355.29    145.75 o 
  -9  19   3     2446.41     2435.55    249.41 o 
  -8  19   3     6159.32     6089.72    193.39 o 
  -7  19   3      500.62      471.15     51.42 o 
  -6  19   3    18061.86    18202.40    231.86 o 
  -5  19   3     3145.16     2821.05    123.93 o 
  -4  19   3    27082.94    27240.43    257.01 o 
  -3  19   3     5236.75     5306.18    125.90 o 
  -2  19   3    20677.35    21325.11    435.69 o 
  -1  19   3     7863.43     8657.31    169.32 o 
   0  19   3    53373.80    53999.46    481.41 o 
   1  19   3     5336.50     4841.19    199.45 o 
   2  19   3    28159.66    29405.10    367.60 o 
   3  19   3      209.60      251.03     36.07 o 
   4  19   3    30758.00    32011.48    292.48 o 
   5  19   3     1455.94     1365.27    232.86 o 
   6  19   3     7236.13     6817.52    447.82 o 
   7  19   3       26.76       47.84     56.19 o 
   8  19   3    33874.55    31712.63    703.60 o 
   9  19   3      197.82      236.20    113.00 o 
  10  19   3     5569.32     5413.81    330.69 o 
  11  19   3      690.82      836.88    218.30 o 
  12  19   3     2292.41     2090.46    475.73 o 
  13  19   3     6838.62     6710.76    385.19 o 
  14  19   3      927.64      979.84    229.74 o 
  15  19   3     3434.78     3501.57    446.33 o 
 -15  20   3     1961.66     2020.99    252.45 o 
 -14  20   3     2411.91     2104.75    325.61 o 
 -13  20   3     4362.53     4157.03    206.66 o 
 -12  20   3     3508.28     2896.24    294.01 o 
 -11  20   3     6480.56     6345.52    243.68 o 
 -10  20   3     7356.64     7504.48    299.08 o 
  -9  20   3    21252.35    20604.21    368.63 o 
  -8  20   3     5702.11     5855.76    230.17 o 
  -7  20   3    13597.02    13702.45    327.30 o 
  -6  20   3    12099.81    12342.79    331.64 o 
  -5  20   3    14598.59    14430.83    266.61 o 
  -4  20   3     2680.74     2724.87    122.08 o 
  -3  20   3     7328.05     8222.13    160.11 o 
  -2  20   3     9671.10     9380.84    188.19 o 
  -1  20   3     3035.01     2591.33    115.79 o 
   0  20   3     2915.73     2734.21     81.16 o 
   1  20   3     2231.78     2258.68     97.37 o 
   2  20   3      171.12      131.69     21.22 o 
   3  20   3     7638.16     7783.56    138.68 o 
   4  20   3      738.88      734.22     63.75 o 
   5  20   3     6240.25     6157.71    312.43 o 
   6  20   3    13045.96    13842.60    625.24 o 
   7  20   3      569.92      537.24    136.96 o 
   8  20   3    12463.84    13792.33    636.41 o 
   9  20   3     1707.91     1673.25    293.61 o 
  10  20   3    23293.14    23803.27    776.97 o 
  11  20   3      313.37      389.44    181.04 o 
  12  20   3     3859.06     3279.34    612.63 o 
  13  20   3      887.32      821.17    244.12 o 
  14  20   3     5450.03     5340.62    337.30 o 
  15  20   3       47.24       42.42     42.76 o 
 -15  21   3        1.23       22.55     29.84 o 
 -14  21   3        6.19        9.25     32.44 o 
 -13  21   3      468.12      383.61     69.45 o 
 -12  21   3      454.40      245.71     72.28 o 
 -11  21   3      345.54      309.83     66.43 o 
 -10  21   3    10346.76    10252.58    311.11 o 
  -9  21   3     1835.13     1695.67    173.78 o 
  -8  21   3     6332.50     6104.77    183.99 o 
  -7  21   3      321.77      464.91     80.42 o 
  -6  21   3     8871.29     9397.00    329.76 o 
  -5  21   3      684.92      814.98     87.17 o 
  -4  21   3     1789.34     1637.99    103.89 o 
  -3  21   3     2260.53     2589.10    115.86 o 
  -2  21   3       90.19       60.74     20.76 o 
  -1  21   3     5923.64     5767.77    156.57 o 
   0  21   3     4125.74     4207.63    139.55 o 
   1  21   3    10018.75    10260.59    211.77 o 
   2  21   3     9297.47     9426.94    175.36 o 
   3  21   3     1707.82     1836.09     85.73 o 
   4  21   3      912.26      728.18     54.82 o 
   5  21   3     2595.78     2554.19    395.58 o 
   6  21   3     9039.54     9346.97    488.99 o 
   7  21   3     3623.02     3685.55    572.21 o 
   8  21   3      672.74      687.11    226.08 o 
   9  21   3     5433.17     5164.11    320.50 o 
  10  21   3        5.51      107.26    117.52 o 
  11  21   3     1840.61     1627.27    436.87 o 
  12  21   3      110.80       65.17     56.84 o 
  13  21   3     1019.59      891.75    251.09 o 
  14  21   3      862.41      739.40    250.89 o 
 -14  22   3     4658.97     4918.27    278.74 o 
 -13  22   3     1857.23     1727.18    206.18 o 
 -12  22   3     3016.84     2633.73    232.27 o 
 -11  22   3     3513.11     3507.32    151.11 o 
 -10  22   3     3366.38     3326.89    175.86 o 
  -9  22   3     1563.12     1423.06    202.43 o 
  -8  22   3      149.76      150.45     61.89 o 
  -7  22   3     5378.73     5072.71    188.88 o 
  -6  22   3     1852.53     1909.60    155.48 o 
  -5  22   3    17784.17    18479.68    293.26 o 
  -4  22   3     6041.56     6329.76    361.83 o 
  -3  22   3     9027.34     9540.85    213.36 o 
  -2  22   3      750.94      594.58     68.63 o 
  -1  22   3    37974.99    38896.36    444.57 o 
   0  22   3      689.20      713.89     72.86 o 
   1  22   3    24593.94    25873.56    302.55 o 
   2  22   3     5150.37     5219.93    144.93 o 
   3  22   3    25513.58    26069.99    572.81 o 
   4  22   3     3780.78     3924.12    168.94 o 
   5  22   3    10439.25    11395.78    482.10 o 
   6  22   3    13349.34    14508.36   6223.50 o 
   7  22   3     8679.78     8699.18   3734.99 o 
   8  22   3     6678.64     6746.09    399.86 o 
   9  22   3    12149.79    11574.55    517.33 o 
  10  22   3     4660.32     4754.15    513.33 o 
  11  22   3     1459.22     1396.39    305.21 o 
  12  22   3     7630.96     7965.00    385.13 o 
  13  22   3     1913.82     1701.79    363.58 o 
  14  22   3     4271.82     4393.11    640.62 o 
 -14  23   3     1931.68     1944.92    375.92 o 
 -13  23   3     3041.85     3004.81    149.54 o 
 -12  23   3     3346.13     3287.23    155.32 o 
 -11  23   3     3930.24     3443.22    134.51 o 
 -10  23   3     8854.61     8405.51    344.42 o 
  -9  23   3     7520.63     6864.17    238.65 o 
  -8  23   3    21717.07    22072.17    523.18 o 
  -7  23   3     5936.95     6367.16    249.27 o 
  -6  23   3    12423.37    12528.13    473.31 o 
  -5  23   3    13960.59    12688.37    280.33 o 
  -4  23   3    28274.42    28718.06    312.18 o 
  -3  23   3     2453.01     2497.81    126.44 o 
  -2  23   3    14140.88    14542.28    328.24 o 
  -1  23   3    13054.26    12046.48    479.26 o 
   0  23   3    14508.85    15453.02    566.38 o 
   1  23   3     2654.02     2557.71     89.39 o 
   2  23   3     7204.29     7142.23    193.32 o 
   3  23   3     1044.77      812.61     66.04 o 
   4  23   3    14364.06    15160.01    335.40 o 
   5  23   3     3465.29     3362.13    181.94 o 
   6  23   3     2557.91     2973.84    283.40 o 
   7  23   3     8123.25     8734.57    559.49 o 
   8  23   3      904.50     1290.76    419.02 o 
   9  23   3    12576.57    12291.40    495.98 o 
  10  23   3      522.80      554.15    215.78 o 
  11  23   3     9884.92     8547.66    468.34 o 
  12  23   3      218.69      246.47     72.95 o 
  13  23   3     4830.70     4438.97    290.80 o 
  14  23   3       36.03       59.15     58.86 o 
 -13  24   3      437.90      437.70    114.48 o 
 -12  24   3      507.98      363.87     72.85 o 
 -11  24   3      964.03      812.66    131.65 o 
 -10  24   3      391.67      295.29     70.34 o 
  -9  24   3      132.67      140.05     42.03 o 
  -8  24   3       60.55       52.32     32.08 o 
  -7  24   3      879.23      812.68    155.02 o 
  -6  24   3       53.03       29.38     23.68 o 
  -5  24   3       91.10      118.07     47.41 o 
  -4  24   3      493.25      361.56     80.71 o 
  -3  24   3      230.09      101.85     38.67 o 
  -2  24   3      956.75      955.41     96.69 o 
  -1  24   3     1101.02     1200.82    121.95 o 
   0  24   3     1445.10     1168.89    119.07 o 
   1  24   3      323.55      401.13     68.33 o 
   2  24   3       12.26       -9.64     18.93 o 
   3  24   3     1438.67     1439.17    126.66 o 
   4  24   3      171.07      202.81     48.61 o 
   5  24   3       12.32       24.05     11.64 o 
   6  24   3      257.38      317.44     98.83 o 
   7  24   3      329.30      530.69    181.43 o 
   8  24   3     5348.14     5631.14    427.24 o 
   9  24   3      416.44      536.69    205.33 o 
  10  24   3        6.45       54.61     81.02 o 
  11  24   3       44.28       64.34     52.36 o 
  12  24   3      199.73      231.76    113.80 o 
  13  24   3      521.41      569.21    146.49 o 
 -13  25   3     6214.01     6743.33    299.18 o 
 -12  25   3     1829.85     1576.99    199.13 o 
 -11  25   3     5075.03     5320.18    207.26 o 
 -10  25   3     4498.59     4923.43    202.85 o 
  -9  25   3     4732.34     4699.18    193.41 o 
  -8  25   3     2810.97     2747.09    188.81 o 
  -7  25   3      825.43      700.16    124.49 o 
  -6  25   3    13099.72    13078.55    343.15 o 
  -5  25   3     2374.94     1938.72    370.91 o 
  -4  25   3     9939.45     9502.42    262.40 o 
  -3  25   3       17.17       36.00     23.35 o 
  -2  25   3    18442.83    18057.76    247.43 o 
  -1  25   3     2791.60     2400.25    179.97 o 
   0  25   3    19005.68    18411.84    575.94 o 
   1  25   3      536.88      522.94     75.06 o 
   2  25   3    21093.95    21523.21    382.14 o 
   3  25   3     8444.64     8756.26    226.92 o 
   4  25   3    15345.53    16403.36    241.57 o 
   5  25   3     3904.15     3966.59    158.44 o 
   6  25   3    10906.99    11760.08    635.23 o 
   7  25   3    11388.82    11429.68    465.98 o 
   8  25   3    10345.85    11092.64    502.69 o 
   9  25   3     6246.54     6913.30    399.49 o 
  10  25   3     5368.90     5075.83    722.75 o 
  11  25   3     6783.53     6639.52    376.74 o 
  12  25   3     1997.05     1597.34    542.26 o 
 -12  26   3     3664.51     3508.61    185.53 o 
 -11  26   3     4398.94     3916.32    196.49 o 
 -10  26   3     1768.50     1344.01    197.74 o 
  -9  26   3    12205.53    11740.87    289.59 o 
  -8  26   3     1167.35      921.04    122.76 o 
  -7  26   3    15102.50    13259.47    751.69 o 
  -6  26   3      434.15      375.01     71.07 o 
  -5  26   3    21548.46    21321.15    713.50 o 
  -4  26   3       23.17       30.84     19.50 o 
  -3  26   3    13085.83    12897.43    465.75 o 
  -2  26   3      170.65       59.31     24.50 o 
  -1  26   3    11887.31    12341.43    201.98 o 
   0  26   3       42.12       48.57     49.95 o 
   1  26   3     4927.69     4788.06    216.81 o 
   2  26   3      112.12        1.52     23.30 o 
   3  26   3     6518.94     6943.00    217.44 o 
   4  26   3      917.17      940.41    183.19 o 
   5  26   3     2226.61     2257.83    155.10 o 
   6  26   3      898.04      810.36    151.14 o 
   7  26   3      974.71      999.24    331.32 o 
   8  26   3     3730.80     3593.65    648.65 o 
   9  26   3     3060.78     2847.90    611.10 o 
  10  26   3     6333.99     6247.74    859.29 o 
  11  26   3     1211.23     1004.43    240.62 o 
  12  26   3     6447.95     6266.51    374.36 o 
 -12  27   3        3.34       96.55     70.66 o 
 -11  27   3      139.77       75.00     38.44 o 
 -10  27   3      190.46      202.18     46.67 o 
  -9  27   3       87.77       74.61     42.82 o 
  -8  27   3      406.88      360.25     87.49 o 
  -7  27   3       22.04       23.11     26.00 o 
  -6  27   3     2179.39     2187.59    228.73 o 
  -5  27   3       14.08       24.23     23.31 o 
  -4  27   3        5.77       46.60     21.53 o 
  -3  27   3       99.59       44.27     37.70 o 
  -2  27   3     2097.68     2118.86    174.66 o 
  -1  27   3        1.84       24.11     18.07 o 
   0  27   3      320.69      323.59     56.94 o 
   1  27   3      780.46      592.08     97.07 o 
   2  27   3     1626.93     1551.05    131.98 o 
   3  27   3        3.97       10.30     21.12 o 
   4  27   3      582.33      431.16     72.29 o 
   5  27   3     2723.64     2723.80    165.61 o 
   6  27   3      479.63      487.78    164.32 o 
   7  27   3        1.70       52.95     75.21 o 
   8  27   3      110.34       91.54    106.76 o 
   9  27   3      329.33      328.09    124.99 o 
  10  27   3       27.14       67.26     48.54 o 
  11  27   3      271.64      314.72    103.22 o 
 -11  28   3     5246.57     5373.44    220.42 o 
 -10  28   3     6203.26     6801.50    240.38 o 
  -9  28   3     2125.63     2438.74    267.14 o 
  -8  28   3     3611.81     3581.76    145.23 o 
  -7  28   3     8431.66     8604.72    347.50 o 
  -6  28   3       43.92       35.02     28.18 o 
  -5  28   3     5082.34     5095.99    233.86 o 
  -4  28   3      206.17      145.92     45.04 o 
  -3  28   3     3380.09     3318.62    189.71 o 
  -2  28   3     3754.71     3460.42    186.18 o 
  -1  28   3     7465.67     7356.43    232.97 o 
   0  28   3     3371.22     3250.35    131.37 o 
   1  28   3     5076.85     4925.35    211.50 o 
   2  28   3     3946.29     3499.65    186.22 o 
   3  28   3    13007.55    13959.33    291.71 o 
   4  28   3     3247.24     3556.71    229.91 o 
   5  28   3    11593.08    11938.40    526.74 o 
   6  28   3     1759.75     1912.63    423.87 o 
   7  28   3     9525.50    10002.35    613.39 o 
   8  28   3     7275.90     7517.70    368.84 o 
   9  28   3     9575.68     9659.15    497.66 o 
  10  28   3     1386.90     1355.35    426.10 o 
  11  28   3     4609.21     4736.74    306.08 o 
 -11  29   3      551.04      488.00    177.10 o 
 -10  29   3     4118.87     4282.54    211.21 o 
  -9  29   3       31.27       44.81     30.11 o 
  -8  29   3     5962.64     6201.88    249.41 o 
  -7  29   3      520.73       83.17    213.17 o 
  -6  29   3    12647.50    12779.54    767.02 o 
  -5  29   3     1349.18     1124.85    143.28 o 
  -4  29   3     9661.87    10104.95    496.12 o 
  -3  29   3     1066.49     1183.19    215.54 o 
  -2  29   3    21383.63    20916.46    484.20 o 
  -1  29   3       14.45       47.45     20.99 o 
   0  29   3     9382.93     9432.52    404.60 o 
   1  29   3       92.27      102.13     34.94 o 
   2  29   3    10193.56    10203.27    279.83 o 
   3  29   3      210.78      243.01    123.68 o 
   4  29   3     2892.71     2936.35     71.57 o 
   5  29   3      672.31      809.91    230.18 o 
   6  29   3     1429.82     1439.85    417.79 o 
   7  29   3     1687.15     1490.87    295.59 o 
   8  29   3      725.92      916.46    262.50 o 
   9  29   3     1223.24     1084.79    285.81 o 
  10  29   3      186.67      213.49     78.15 o 
 -10  30   3      187.90      226.86     85.99 o 
  -9  30   3        5.13       64.71     47.61 o 
  -8  30   3      182.19      236.12     57.11 o 
  -7  30   3     1671.99     1498.13    162.36 o 
  -6  30   3      194.23      184.91     43.74 o 
  -5  30   3     2394.67     2241.25    181.15 o 
  -4  30   3       35.29       52.28     49.32 o 
  -3  30   3      838.69      580.36    132.46 o 
  -2  30   3      247.78      206.22     37.79 o 
  -1  30   3     2692.78     2427.71    100.43 o 
   0  30   3      533.49      454.04     77.01 o 
   1  30   3     2080.75     2135.78    131.24 o 
   2  30   3     1170.11     1178.59    293.38 o 
   3  30   3      296.59      249.87     58.24 o 
   4  30   3     3853.08     4026.78    226.28 o 
   5  30   3      147.58      172.57     85.63 o 
   6  30   3     2461.23     2273.32    632.79 o 
   7  30   3       12.84       12.17     51.17 o 
   8  30   3      630.25      658.18    239.68 o 
   9  30   3       95.49      115.62     51.67 o 
  -9  31   3     8345.40     8287.99    495.83 o 
  -8  31   3      866.89      616.00    155.25 o 
  -7  31   3     2159.52     1875.49    193.89 o 
  -6  31   3     1650.21     1539.32    103.26 o 
  -5  31   3     1784.86     1498.33    257.10 o 
  -4  31   3      311.00      254.63     63.12 o 
  -3  31   3       82.47       46.60     26.55 o 
  -2  31   3     3922.25     4024.17    159.11 o 
  -1  31   3      765.64      718.25    141.10 o 
   0  31   3     4541.33     4901.73    163.52 o 
   1  31   3     1003.16      972.50    178.66 o 
   2  31   3    10586.22    11035.82    334.90 o 
   3  31   3     7587.10     8285.81    380.56 o 
   4  31   3    13229.11    13961.54    599.96 o 
   5  31   3     1713.28     1473.04    421.13 o 
   6  31   3    10534.43    11293.06    560.43 o 
   7  31   3     8187.26     8677.94    437.69 o 
   8  31   3     7096.04     6927.08    532.27 o 
   9  31   3     3377.60     2876.26    372.73 o 
  -8  32   3      148.45      150.04     46.89 o 
  -7  32   3     7832.75     7491.59    318.54 o 
  -6  32   3        8.59       43.46     38.30 o 
  -5  32   3     8727.21     9055.56    310.55 o 
  -4  32   3      749.07      598.58    124.85 o 
  -3  32   3    12486.34    12130.70    544.99 o 
  -2  32   3       20.08       25.91     29.59 o 
  -1  32   3    15827.24    15985.96    463.56 o 
   0  32   3       83.81      129.24     30.83 o 
   1  32   3    12473.62    12920.01    381.91 o 
   2  32   3        5.93       33.39     35.80 o 
   3  32   3     6083.23     5862.89    352.74 o 
   4  32   3       13.22       52.46     57.38 o 
   5  32   3     1172.51      958.84    251.64 o 
   6  32   3       45.26       94.30     83.65 o 
   7  32   3      423.27      473.65    164.08 o 
   8  32   3      135.69       77.93     57.85 o 
  -7  33   3     1067.25      716.84    202.72 o 
  -6  33   3     2474.06     2514.77    154.28 o 
  -5  33   3      568.49      375.38     94.00 o 
  -4  33   3     3080.59     3051.28    286.85 o 
  -3  33   3      804.64      740.89    127.57 o 
  -2  33   3     2513.24     2478.73    238.34 o 
  -1  33   3     1273.65     1169.63    173.18 o 
   0  33   3     7657.64     7649.10    270.04 o 
   1  33   3     1504.07     1285.13    346.31 o 
   2  33   3      382.22      358.21    113.23 o 
   3  33   3     2766.13     2318.69    399.84 o 
   4  33   3      202.43      181.57     93.03 o 
   5  33   3     1239.90     1272.78    251.96 o 
   6  33   3      421.24      275.68     78.28 o 
   7  33   3      346.47      257.12    142.21 o 
  -5  34   3     1719.75     1332.17    202.40 o 
  -4  34   3      697.84      556.38    122.44 o 
  -3  34   3      216.35      139.82     40.54 o 
  -2  34   3      809.28      756.65    160.58 o 
  -1  34   3     2129.54     2414.25    453.94 o 
   0  34   3      771.81      527.07    258.88 o 
   1  34   3     1319.17     1042.28    310.35 o 
   2  34   3     6019.99     6522.93    406.44 o 
   3  34   3     5534.63     5733.03    335.24 o 
   4  34   3     4614.84     4963.05    302.23 o 
   5  34   3     7636.45     7379.96    457.20 o 
  -4  35   3    10248.22    10475.83    431.63 o 
  -3  35   3       17.88       45.44     32.94 o 
  -2  35   3    12882.94    12559.26    499.80 o 
  -1  35   3      100.17      141.01     41.84 o 
   0  35   3    12738.60    13450.36    785.04 o 
   1  35   3      378.03      378.22    144.47 o 
   2  35   3     8361.11     7847.57    473.25 o 
   3  35   3       21.79       28.39     43.36 o 
 -18   0   4    13240.26    14920.96    864.30 o 
 -17   0   4     2431.90     2424.30    442.14 o 
 -16   0   4    28080.84    30914.43    502.17 o 
 -15   0   4     6724.09     7281.50    570.96 o 
 -14   0   4    39633.23    42844.35   1348.51 o 
 -13   0   4     3922.97     4830.33    327.23 o 
 -12   0   4    32365.13    34593.98    792.75 o 
 -11   0   4    16521.44    17538.95    880.71 o 
 -10   0   4    18248.52    18919.03    396.67 o 
  -9   0   4      324.75      653.78     82.70 o 
  -8   0   4      151.14      324.29     57.27 o 
  -7   0   4     5702.75     5791.84    252.37 o 
  -6   0   4       41.99      224.07     41.47 o 
  -5   0   4     2556.02     2743.48    109.17 o 
  -4   0   4    54043.84    49841.96    466.89 o 
  -3   0   4    47908.30    47880.38    517.97 o 
  -2   0   4    45356.09    44917.88    755.75 o 
  -1   0   4    76020.37    72493.79   1782.23 o 
   0   0   4    22589.90    22025.58    424.23 o 
   1   0   4   125153.27   127572.96   1172.33 o 
   2   0   4     3566.26     3872.76     92.92 o 
   5   0   4   223903.91   227067.52   2483.91 o 
   6   0   4     2398.16     2529.58    185.49 o 
   7   0   4    98179.78   103279.77   1057.15 o 
   8   0   4    19068.14    20198.66    540.45 o 
   9   0   4    38539.17    40763.44    551.66 o 
  10   0   4      198.37      166.74     39.42 o 
  11   0   4    26119.72    23785.48   1583.62 o 
  12   0   4    11193.63    11567.04    329.06 o 
  13   0   4     9638.26     8119.39   1576.72 o 
  14   0   4      696.63      558.50    108.79 o 
  15   0   4      313.31      315.43     72.29 o 
  16   0   4     4070.40     3556.46    259.42 o 
  17   0   4      184.58      226.37     60.70 o 
  18   0   4     6791.66     5773.56    316.49 o 
 -18   1   4      171.60      180.34     52.91 o 
 -17   1   4       14.56      116.96     62.84 o 
 -16   1   4      619.32      832.43    156.47 o 
 -15   1   4      516.64      447.46    108.02 o 
 -14   1   4     4383.46     4200.80    217.03 o 
 -13   1   4      647.48      726.50    154.97 o 
 -12   1   4    17749.18    17289.65    343.05 o 
 -11   1   4     2471.87     2581.61    143.97 o 
 -10   1   4     6342.14     5835.42    133.86 o 
  -9   1   4    14971.32    14238.65    232.36 o 
  -8   1   4    20562.09    20924.82    450.89 o 
  -7   1   4    46745.02    44682.81    572.43 o 
  -6   1   4    21502.38    21870.22    328.01 o 
  -4   1   4    21970.99    20082.11    310.03 o 
  -3   1   4    80561.49    78015.21    595.61 o 
  -2   1   4      178.45      471.43     56.66 o 
  -1   1   4    48433.98    43863.13    257.57 o 
   0   1   4     1207.49     1181.08     54.62 o 
   1   1   4    22921.32    22268.39    302.69 o 
   2   1   4    11022.85    10897.01    135.62 o 
   3   1   4     6931.12     7794.55    143.12 o 
   4   1   4    55772.14    55775.88    333.45 o 
   5   1   4       74.13       48.03     55.30 o 
   6   1   4    11297.74    11476.43    218.42 o 
   7   1   4    14300.06    13978.14    196.03 o 
   8   1   4       35.39       64.20     21.63 o 
   9   1   4    21611.92    20953.47    659.58 o 
  10   1   4     2238.36     2199.52     88.72 o 
  11   1   4    31616.85    31622.16    374.11 o 
  12   1   4      806.26      716.22     82.66 o 
  13   1   4    27040.94    27199.36    327.22 o 
  14   1   4     8848.47     7558.38    213.47 o 
  15   1   4    14467.85    13686.04    435.47 o 
  16   1   4     6402.78     6014.48    267.22 o 
  17   1   4     1071.73      997.34    170.24 o 
  18   1   4     4795.68     3954.33    139.35 o 
 -18   2   4       32.66       68.44     45.78 o 
 -17   2   4        2.11       92.17     63.20 o 
 -16   2   4      440.13      613.98    138.80 o 
 -15   2   4     2743.32     2950.38    401.99 o 
 -14   2   4       60.95      130.49     47.11 o 
 -13   2   4    16952.37    16629.95    349.06 o 
 -12   2   4     3316.15     3184.48    187.48 o 
 -11   2   4    22414.49    22608.04    286.65 o 
 -10   2   4    23123.83    23377.91    325.72 o 
  -9   2   4    26653.66    26427.04    456.05 o 
  -8   2   4    35800.92    33317.67    311.18 o 
  -7   2   4    50797.23    47954.89    731.32 o 
  -6   2   4    72528.20    70183.11    367.18 o 
  -5   2   4    61541.18    61533.21    386.88 o 
  -4   2   4   112239.65   105591.41    943.73 o 
  -3   2   4     4471.58     4341.57    154.45 o 
  -2   2   4    50374.86    46410.77    273.15 o 
  -1   2   4     4552.78     4202.86     72.79 o 
   0   2   4      758.46      865.51     51.26 o 
   1   2   4    19386.13    19245.91    193.77 o 
   2   2   4    18276.92    17594.81    179.12 o 
   3   2   4    48203.09    49212.61    465.73 o 
   4   2   4     6938.52     6773.74    207.27 o 
   5   2   4    28273.03    28739.86    308.85 o 
   6   2   4     3379.46     3302.13    113.46 o 
   7   2   4      233.87      283.22     36.86 o 
   8   2   4    11848.42    11747.85    218.71 o 
   9   2   4     5383.22     5257.74    148.79 o 
  10   2   4    18364.32    18259.64    308.72 o 
  11   2   4    10139.38     9599.00    222.67 o 
  12   2   4    21697.28    22332.63    245.20 o 
  13   2   4     6392.33     6439.34    296.03 o 
  14   2   4    23533.37    22141.85    396.46 o 
  15   2   4     7467.72     7035.82    281.07 o 
  16   2   4     3618.26     3307.62    236.64 o 
  17   2   4     4044.63     3529.88    158.07 o 
  18   2   4     1222.81      858.44    122.76 o 
 -18   3   4       28.83       85.62     44.76 o 
 -17   3   4    15345.78    16301.92    555.98 o 
 -16   3   4     2147.97     2183.47    131.73 o 
 -15   3   4    23030.01    23471.96    965.07 o 
 -14   3   4     3360.75     3807.61    197.75 o 
 -13   3   4    34133.94    35420.33    581.15 o 
 -12   3   4     7578.67     7366.41    315.64 o 
 -11   3   4     9663.66    10032.34    296.19 o 
 -10   3   4    14291.71    14273.17    228.96 o 
  -9   3   4     3979.53     3958.14    113.24 o 
  -8   3   4      742.91      927.75    102.51 o 
  -7   3   4     2518.96     2688.25    104.64 o 
  -6   3   4      410.92      378.70     48.62 o 
  -5   3   4     8460.79     7825.30    134.38 o 
  -4   3   4     5510.12     4822.28    120.23 o 
  -3   3   4    23509.28    20732.38    235.98 o 
  -2   3   4    37813.89    35255.00    244.31 o 
  -1   3   4      394.15      332.07     44.26 o 
   0   3   4   258536.75   231359.84  28875.07 o 
   1   3   4      443.57      609.22     69.50 o 
   2   3   4   131605.06   128195.55   5103.48 o 
   3   3   4      564.28      565.36     45.52 o 
   4   3   4   176655.73   186712.83   1453.57 o 
   5   3   4       51.84      115.95     31.11 o 
   6   3   4   148337.33   152120.36    969.62 o 
   7   3   4    10316.03    10975.52    163.88 o 
   8   3   4    61116.30    64081.59    427.22 o 
   9   3   4     1659.02     1709.33     89.31 o 
  10   3   4    31903.47    32078.05    332.75 o 
  11   3   4     3779.42     3756.44    179.07 o 
  12   3   4     7486.20     7722.36    284.33 o 
  13   3   4     3167.59     3191.23    182.53 o 
  14   3   4     2819.81     2740.70    169.40 o 
  15   3   4     1175.64      969.66    195.32 o 
  16   3   4      305.80      236.30     71.69 o 
  17   3   4     1615.21     1191.21    163.50 o 
  18   3   4      147.68      132.49     42.26 o 
 -18   4   4       12.27        8.22     33.94 o 
 -17   4   4      837.60     1023.76    126.92 o 
 -16   4   4      123.40      317.77    128.46 o 
 -15   4   4       65.29      127.70     78.83 o 
 -14   4   4      292.05      362.47     86.98 o 
 -13   4   4    15076.10    15443.84    669.47 o 
 -12   4   4     1882.53     1713.50    280.44 o 
 -11   4   4     1159.81      914.17    102.90 o 
 -10   4   4     4746.05     4341.33    165.05 o 
  -9   4   4     6851.43     6037.24    140.14 o 
  -8   4   4    10057.96     8715.24    174.67 o 
  -7   4   4    16983.77    16870.41    394.75 o 
  -6   4   4    59230.78    58653.96    340.13 o 
  -5   4   4    11841.97    11179.90    184.77 o 
  -4   4   4    72902.46    70202.45    563.08 o 
  -3   4   4    17282.10    16897.12    358.72 o 
  -2   4   4   113757.59   112786.77   1062.49 o 
  -1   4   4     3352.67     3366.13     72.91 o 
   0   4   4    63126.46    61664.62    494.84 o 
   1   4   4      790.12     1002.96     45.81 o 
   2   4   4    25364.93    24006.46    435.31 o 
   3   4   4    26791.32    28315.31    369.00 o 
   4   4   4     4261.88     3779.10    224.72 o 
   5   4   4     9251.04     9183.95    141.65 o 
   6   4   4    14537.15    14137.57    398.14 o 
   7   4   4     8900.39     8741.39    216.52 o 
   8   4   4    26977.45    26702.35    212.67 o 
   9   4   4      421.68      456.74     57.43 o 
  10   4   4    44999.55    44626.48    448.52 o 
  11   4   4       93.86       97.38     19.82 o 
  12   4   4    14876.96    15022.86    301.54 o 
  13   4   4     5248.53     4497.74    190.27 o 
  14   4   4    22447.22    22560.91    419.18 o 
  15   4   4     8881.32     8307.50    429.69 o 
  16   4   4     3479.24     3072.72    218.12 o 
  17   4   4     7489.16     6946.89    245.25 o 
  18   4   4     1214.51      769.31    220.50 o 
 -18   5   4      137.30      170.61     49.40 o 
 -17   5   4       86.28       95.95     62.80 o 
 -16   5   4     2103.99     2255.14    290.33 o 
 -15   5   4      757.96     1133.12    251.89 o 
 -14   5   4     9698.54     9814.92    407.59 o 
 -13   5   4       79.22      158.08     58.80 o 
 -12   5   4    18484.09    18947.01    704.19 o 
 -11   5   4     2439.28     2004.29    107.79 o 
 -10   5   4    24715.21    25977.32    328.49 o 
  -9   5   4    23711.22    23812.07    487.08 o 
  -8   5   4    13509.70    12480.60    217.36 o 
  -7   5   4    59733.26    59432.67    465.73 o 
  -6   5   4    31854.58    30516.32    354.27 o 
  -5   5   4    96375.13    91541.75    735.71 o 
  -4   5   4     6762.78     5904.02    133.84 o 
  -3   5   4   115189.05   109401.02    633.57 o 
  -2   5   4      266.13      394.07     55.86 o 
  -1   5   4    14932.50    14479.67    225.07 o 
   0   5   4     2417.61     2759.76    124.96 o 
   1   5   4    28604.60    26792.04    166.53 o 
   2   5   4     7962.91     8336.41    251.97 o 
   3   5   4      200.48      204.88     34.40 o 
   4   5   4    22777.34    23660.54    258.42 o 
   5   5   4     1488.90     1178.20     55.22 o 
   6   5   4     5808.00     6002.47    133.70 o 
   7   5   4    11570.30    11887.03    247.82 o 
   8   5   4     2810.00     2787.37     96.95 o 
   9   5   4    11571.84    12314.42    304.15 o 
  10   5   4     1310.88     1226.20    115.51 o 
  11   5   4     8348.83     8556.84    178.31 o 
  12   5   4     2059.07     2047.44    159.28 o 
  13   5   4    15466.43    15363.91    239.17 o 
  14   5   4     3008.11     2703.58    146.84 o 
  15   5   4     2543.57     2262.93    288.52 o 
  16   5   4     6852.45     6478.28    250.76 o 
  17   5   4     2312.87     2302.63    258.87 o 
  18   5   4     1756.75     1410.89     97.63 o 
 -18   6   4     9987.85     9828.50    436.37 o 
 -17   6   4       62.40      112.45     57.14 o 
 -16   6   4    22705.00    23786.38    395.83 o 
 -15   6   4      602.82      610.01    151.78 o 
 -14   6   4    18371.89    19258.71    476.77 o 
 -13   6   4       54.25       92.86     86.45 o 
 -12   6   4    23048.59    22901.47    762.53 o 
 -11   6   4    11321.63    11320.68    291.24 o 
 -10   6   4    11875.28    11837.39    249.89 o 
  -9   6   4     2628.99     2686.22    186.69 o 
  -8   6   4     1731.14     2005.90     90.81 o 
  -7   6   4      513.11      823.26     76.87 o 
  -6   6   4      891.06     1105.50     83.72 o 
  -5   6   4      490.80      659.02     63.19 o 
  -4   6   4     1631.16     1552.74     67.68 o 
  -3   6   4    18891.55    18227.46    213.92 o 
  -2   6   4     4275.26     3879.93     91.41 o 
  -1   6   4    36281.11    36882.50    237.53 o 
   0   6   4    17645.07    17112.98    236.16 o 
   1   6   4   195220.47   189337.50   1472.33 o 
   2   6   4      533.56      839.28     40.58 o 
   3   6   4   157518.55   158241.98   1781.26 o 
   4   6   4        1.06       39.22     10.25 o 
   5   6   4   152233.31   152999.50   1074.28 o 
   6   6   4     1995.20     1802.70    109.09 o 
   7   6   4    93985.54    94066.06    720.25 o 
   8   6   4     1244.88     1289.39     51.87 o 
   9   6   4    33491.52    33942.09    363.83 o 
  10   6   4     2200.02     2357.95     87.45 o 
  11   6   4    22010.19    22494.86    257.68 o 
  12   6   4     6634.94     6531.17    186.62 o 
  13   6   4     1563.75     1630.78    137.72 o 
  14   6   4       38.32       12.63     20.66 o 
  15   6   4     1123.87     1077.84    216.49 o 
  16   6   4      762.10      484.47     98.08 o 
  17   6   4       58.68       93.05     47.55 o 
  18   6   4     1971.21     1415.62    415.68 o 
 -18   7   4      116.31      178.54     57.39 o 
 -17   7   4      163.56      232.26     71.30 o 
 -16   7   4      135.64      197.53     59.47 o 
 -15   7   4      132.93      157.16     55.47 o 
 -14   7   4     1258.03     1148.80    236.48 o 
 -13   7   4     4215.05     4057.82    235.06 o 
 -12   7   4     4293.40     3776.40    228.01 o 
 -11   7   4     3534.61     3675.86    186.22 o 
 -10   7   4    12480.05    11572.21    215.83 o 
  -9   7   4     9522.23     9306.74    186.20 o 
  -8   7   4    19955.17    19945.42    321.68 o 
  -7   7   4    20231.17    19305.59    279.50 o 
  -6   7   4     8130.26     7750.54    132.42 o 
  -5   7   4    25111.12    24981.23    496.92 o 
  -4   7   4      455.24      578.38     51.80 o 
  -3   7   4    32357.28    31380.05    344.80 o 
  -2   7   4     7388.84     7991.58    137.19 o 
  -1   7   4    79898.55    80933.92    664.68 o 
   0   7   4      481.29      541.57     39.41 o 
   1   7   4    10239.26     8998.62    333.37 o 
   2   7   4    20310.14    19689.74    216.79 o 
   3   7   4    20517.03    21225.11    233.43 o 
   4   7   4     1307.27      870.57     60.27 o 
   5   7   4     1480.22     1377.49     42.67 o 
   6   7   4     1542.42     1449.03     78.78 o 
   7   7   4     2095.86     1873.86     96.43 o 
   8   7   4      209.42      220.61     35.77 o 
   9   7   4    20528.71    19685.69    669.56 o 
  10   7   4     3042.53     2839.90    119.64 o 
  11   7   4    12718.20    12933.13    284.76 o 
  12   7   4     6041.29     5855.52    194.34 o 
  13   7   4     7946.34     7800.36    251.33 o 
  14   7   4     6544.85     7327.23    342.60 o 
  15   7   4    12576.75    12785.75    374.93 o 
  16   7   4     7088.88     6086.70    884.55 o 
  17   7   4      825.74      847.13    293.21 o 
  18   7   4     2187.79     1738.92    300.91 o 
 -18   8   4       26.48       26.24     32.71 o 
 -17   8   4        0.96       87.77     59.33 o 
 -16   8   4      447.24      485.03     97.74 o 
 -15   8   4     3266.92     3050.27    141.84 o 
 -14   8   4       49.31       81.00     58.92 o 
 -13   8   4     1149.63     1200.28    177.42 o 
 -12   8   4     6610.34     6030.12    327.07 o 
 -11   8   4    20384.66    18882.83    728.16 o 
 -10   8   4     2730.81     2858.51    124.98 o 
  -9   8   4    14871.31    14737.97    224.33 o 
  -8   8   4    11146.65    11321.00    220.93 o 
  -7   8   4    30661.83    30144.72    229.06 o 
  -6   8   4    25883.94    24633.15    289.68 o 
  -5   8   4    13584.37    13149.34    236.65 o 
  -4   8   4    62127.02    60631.42    431.86 o 
  -3   8   4     7617.11     7850.06    151.54 o 
  -2   8   4    40476.29    38263.42    248.64 o 
  -1   8   4     6630.59     6790.76    148.50 o 
   0   8   4    14292.64    14204.02    217.09 o 
   1   8   4      122.66       81.99     15.85 o 
   2   8   4     3743.82     3921.32     88.86 o 
   3   8   4     2325.38     1908.07     97.48 o 
   4   8   4      293.69      171.98     29.98 o 
   5   8   4     4290.09     4573.26     75.67 o 
   6   8   4    10275.33    10618.44    399.91 o 
   7   8   4      190.01      273.47     31.98 o 
   8   8   4    16542.01    16067.37    947.27 o 
   9   8   4       32.61       44.63     14.79 o 
  10   8   4     8239.14     7900.88    183.08 o 
  11   8   4     4692.79     4932.72    184.24 o 
  12   8   4    17617.12    17286.35    239.31 o 
  13   8   4      779.59      690.85    129.64 o 
  14   8   4     1859.35     1974.96    217.92 o 
  15   8   4     4587.44     4358.78    180.91 o 
  16   8   4     4903.52     4018.61    674.62 o 
  17   8   4     1798.61     1663.62    377.13 o 
  18   8   4      636.23      329.03     91.46 o 
 -18   9   4      385.22      531.24    191.69 o 
 -17   9   4    17341.02    17382.62    621.84 o 
 -16   9   4      446.66      393.74     72.55 o 
 -15   9   4    11758.47    11833.49    306.23 o 
 -14   9   4      219.51      280.77     78.33 o 
 -13   9   4    23759.87    22247.17    518.76 o 
 -12   9   4      248.86      210.14     53.23 o 
 -11   9   4    20824.68    20170.98    282.86 o 
 -10   9   4      277.85      342.27     42.56 o 
  -9   9   4     7600.75     7621.74    163.25 o 
  -8   9   4      397.77      485.75     62.56 o 
  -7   9   4     6984.47     6608.82    135.48 o 
  -6   9   4    18119.06    17525.87    248.88 o 
  -5   9   4      709.71      980.72     82.58 o 
  -4   9   4    12619.69    12999.23    198.36 o 
  -3   9   4     4649.27     4464.18     76.56 o 
  -2   9   4    63940.66    62843.00    382.57 o 
  -1   9   4     2942.78     2548.53     82.40 o 
   0   9   4    79071.95    82522.02    796.70 o 
   1   9   4     6131.42     6424.68    155.50 o 
   2   9   4   135419.30   138643.31   1126.70 o 
   3   9   4     2530.48     2981.51     51.42 o 
   4   9   4    68188.71    72953.84    746.20 o 
   5   9   4     9278.66     9475.17    241.64 o 
   6   9   4    63044.89    63093.59    883.43 o 
   7   9   4      353.42      367.22     36.70 o 
   8   9   4    67976.37    69251.86    786.12 o 
   9   9   4     3033.82     2742.02    102.59 o 
  10   9   4    25840.62    25993.08    302.04 o 
  11   9   4      946.76      960.31     81.82 o 
  12   9   4     9002.90     9408.35    240.05 o 
  13   9   4     2767.03     2486.10    134.80 o 
  14   9   4      702.19      754.09    178.66 o 
  15   9   4     2797.90     2756.25    151.50 o 
  16   9   4     2569.49     2333.36    352.57 o 
  17   9   4     2709.34     2579.68    495.34 o 
 -17  10   4        7.11       26.56     43.24 o 
 -16  10   4     1876.50     2084.77    248.89 o 
 -15  10   4      177.79      326.31     85.08 o 
 -14  10   4     1455.75     1279.16    234.55 o 
 -13  10   4     3747.93     3596.08    272.12 o 
 -12  10   4     8052.90     7741.23    282.91 o 
 -11  10   4     2546.31     2673.60    200.66 o 
 -10  10   4     4818.95     4295.83    154.89 o 
  -9  10   4    11416.55    11208.72    209.81 o 
  -8  10   4    22795.70    23171.32    241.90 o 
  -7  10   4     9579.53     9033.71    175.06 o 
  -6  10   4    21133.20    21178.23    196.63 o 
  -5  10   4      347.02      495.29     57.54 o 
  -4  10   4    12489.63    12519.40    225.92 o 
  -3  10   4     1242.36     1128.23     84.36 o 
  -2  10   4    31662.05    32490.63    357.05 o 
  -1  10   4      960.68      735.97     45.72 o 
   0  10   4    25556.16    27161.20    298.24 o 
   1  10   4       72.80      127.63     24.82 o 
   2  10   4     4879.91     4511.77     72.57 o 
   3  10   4     3763.20     3857.53     62.46 o 
   4  10   4     1799.23     1715.15    300.23 o 
   5  10   4      962.30      331.90    305.13 o 
   6  10   4      670.36      568.13     90.14 o 
   7  10   4     3696.91     3657.62    194.92 o 
   8  10   4     5599.53     5924.76    180.87 o 
   9  10   4      261.49      287.64     34.72 o 
  10  10   4     4478.31     4283.27    122.32 o 
  11  10   4     5812.73     6042.36    177.49 o 
  12  10   4       46.41       85.87     33.02 o 
  13  10   4     3155.19     2671.74    170.91 o 
  14  10   4      935.18      982.13    157.17 o 
  15  10   4     4996.45     4702.08    256.15 o 
  16  10   4     1746.15     1633.37    470.31 o 
  17  10   4     2298.74     1666.68    428.05 o 
 -17  11   4      434.69      505.03    124.48 o 
 -16  11   4       27.20       34.35     32.79 o 
 -15  11   4     4641.32     5275.03    232.42 o 
 -14  11   4       55.40      121.39     93.56 o 
 -13  11   4     8803.11     8148.40    579.60 o 
 -12  11   4       97.79      216.64     50.93 o 
 -11  11   4     5770.10     5822.66    210.78 o 
 -10  11   4     9790.84     9863.72    262.80 o 
  -9  11   4     4690.46     4007.13    141.03 o 
  -8  11   4     7079.57     6986.91    147.08 o 
  -7  11   4     7324.79     7498.57    158.85 o 
  -6  11   4     5540.17     5488.97    118.94 o 
  -5  11   4     3873.94     4345.68     85.57 o 
  -4  11   4       88.44      120.67     18.70 o 
  -3  11   4    10027.27    10607.24    172.35 o 
  -2  11   4     6758.11     6224.14     97.78 o 
  -1  11   4     6858.32     6796.51    111.51 o 
   0  11   4      272.75      334.34     39.31 o 
   1  11   4    31381.80    33912.10    614.25 o 
   2  11   4     1580.61     1695.09     29.37 o 
   3  11   4        2.83       20.40     41.78 o 
   4  11   4     3599.41     3525.82    173.31 o 
   5  11   4      247.21      187.01     61.01 o 
   6  11   4     3454.37     3427.95    142.80 o 
   7  11   4     5404.54     4853.74    268.45 o 
   8  11   4      240.13      302.41     75.24 o 
   9  11   4     4488.03     4551.73    112.19 o 
  10  11   4     2571.50     2649.63     97.41 o 
  11  11   4     4221.04     4007.30    180.52 o 
  12  11   4     4934.45     4952.56    195.21 o 
  13  11   4     4015.76     3667.12    194.90 o 
  14  11   4     4221.20     4320.75    327.97 o 
  15  11   4     1858.81     1605.36    352.46 o 
  16  11   4     1779.51     1517.35    380.91 o 
  17  11   4     4063.88     3310.41    424.79 o 
 -17  12   4      345.84      178.43     45.55 o 
 -16  12   4    10110.46    10432.79    400.50 o 
 -15  12   4        4.87       80.63     48.22 o 
 -14  12   4     2686.11     2682.18    158.88 o 
 -13  12   4      131.89      249.40     67.32 o 
 -12  12   4    12411.24    12292.24    414.36 o 
 -11  12   4     1708.07     1811.01    209.55 o 
 -10  12   4     5778.72     6268.00    209.79 o 
  -9  12   4       84.62      122.56     19.52 o 
  -8  12   4    10894.69    10554.88    169.60 o 
  -7  12   4    21320.07    20980.63    233.12 o 
  -6  12   4     8243.85     7872.93    156.39 o 
  -5  12   4    23203.80    22323.76    201.07 o 
  -4  12   4    21692.83    21509.19    193.89 o 
  -3  12   4    45299.66    44277.41    251.99 o 
  -2  12   4    12181.19    11377.78    176.02 o 
  -1  12   4    41488.03    41161.85    362.97 o 
   0  12   4       59.28      113.25     17.13 o 
   1  12   4    65886.87    66035.19    649.39 o 
   2  12   4     6923.98     7906.30    148.06 o 
   3  12   4    57040.07    57294.34   1167.79 o 
   4  12   4     2725.57     2631.67    258.38 o 
   5  12   4     5616.63     5260.37    158.13 o 
   6  12   4     1573.24     1426.46     84.16 o 
   7  12   4    31897.08    31286.86    469.90 o 
   8  12   4     1221.73     1378.93    187.38 o 
   9  12   4    10831.10    10211.07    283.82 o 
  10  12   4       30.99       36.22      9.27 o 
  11  12   4    12730.40    13362.18    322.55 o 
  12  12   4     4935.01     5007.76    196.98 o 
  13  12   4      676.27      681.52     88.78 o 
  14  12   4     5986.30     5998.84    442.02 o 
  15  12   4     6369.57     6100.99    256.08 o 
  16  12   4     4898.13     4717.42    300.56 o 
  17  12   4     1268.00      854.35    307.60 o 
 -17  13   4      838.50      668.83    111.12 o 
 -16  13   4      138.21       79.99     79.30 o 
 -15  13   4     2155.38     2079.04    141.83 o 
 -14  13   4       13.97       58.71     36.39 o 
 -13  13   4     5992.18     5601.95    357.36 o 
 -12  13   4      168.85      240.11     65.75 o 
 -11  13   4     8885.23     8271.99    240.41 o 
 -10  13   4     1250.01     1139.31    156.49 o 
  -9  13   4      677.27      733.20     83.05 o 
  -8  13   4     3669.62     3365.61    128.23 o 
  -7  13   4    18624.71    18647.42    271.68 o 
  -6  13   4      383.18      488.95     63.60 o 
  -5  13   4       64.94      163.35     59.83 o 
  -4  13   4     2532.63     2715.41    101.57 o 
  -3  13   4     4662.52     4536.32     89.12 o 
  -2  13   4     4200.09     3983.46     78.81 o 
  -1  13   4      618.22      641.25     49.46 o 
   0  13   4     4504.03     4877.69     81.70 o 
   1  13   4      796.88      764.05     39.88 o 
   2  13   4    18964.62    18045.19    243.81 o 
   3  13   4    12127.16    11442.32    292.47 o 
   4  13   4    10213.91    10420.97    661.57 o 
   5  13   4     3571.90     2781.49    374.00 o 
   6  13   4    25624.38    25856.54    362.48 o 
   7  13   4     6872.47     6299.64    831.33 o 
   8  13   4     1329.64     1186.11    191.45 o 
   9  13   4     1073.76     1017.90    238.79 o 
  10  13   4     5228.29     4981.77    288.61 o 
  11  13   4       72.34       65.65     66.94 o 
  12  13   4     4188.40     4172.59    293.36 o 
  13  13   4      881.52     1024.34    261.73 o 
  14  13   4      474.41      282.04    144.17 o 
  15  13   4      282.73      370.75    110.33 o 
  16  13   4     1969.01     1466.61    497.99 o 
  17  13   4     1102.00      700.18    287.25 o 
 -17  14   4        2.77       33.78     35.81 o 
 -16  14   4      798.15      745.10    110.92 o 
 -15  14   4       19.39       41.56     47.65 o 
 -14  14   4    12372.15    13874.69    442.34 o 
 -13  14   4     1244.97     1457.23    276.19 o 
 -12  14   4     5477.07     6354.99    257.20 o 
 -11  14   4      202.89      344.94     61.47 o 
 -10  14   4     4215.30     4369.09    191.10 o 
  -9  14   4     1694.20     1711.98    149.36 o 
  -8  14   4       81.67       89.76     21.57 o 
  -7  14   4      166.70      139.65     29.10 o 
  -6  14   4     4188.97     4146.59     96.03 o 
  -5  14   4       38.04       70.52     21.95 o 
  -4  14   4       67.10      114.05     22.94 o 
  -3  14   4      419.23      477.42     63.35 o 
  -2  14   4     3311.81     3480.37    128.23 o 
  -1  14   4     6200.32     6015.23    103.26 o 
   0  14   4     6136.17     5623.88    150.47 o 
   1  14   4    12512.36    11382.61    163.98 o 
   2  14   4      244.30      311.45     36.41 o 
   3  14   4    12390.25    12013.50    263.20 o 
   4  14   4      541.03      558.50     89.37 o 
   5  14   4    25187.21    24777.02   1140.80 o 
   6  14   4      612.74      502.59     84.90 o 
   7  14   4       67.30      178.81     87.05 o 
   8  14   4      136.77      142.79     49.91 o 
   9  14   4     4432.16     4493.75    349.05 o 
  10  14   4     1263.89      941.39    239.40 o 
  12  14   4      604.65      676.17    249.63 o 
  13  14   4     5018.84     5451.53    402.80 o 
  14  14   4      114.79       89.94     73.59 o 
  15  14   4     1229.49      854.82    206.12 o 
  16  14   4      549.46      487.13    119.02 o 
  17  14   4     2603.89     2085.18    363.31 o 
 -16  15   4       12.92       37.43     45.84 o 
 -15  15   4     3289.18     3534.70    247.73 o 
 -14  15   4      437.22      441.29    124.13 o 
 -13  15   4     3224.38     3857.94    348.36 o 
 -12  15   4     2127.12     2332.53    251.28 o 
 -11  15   4     9036.02     8823.06    343.22 o 
 -10  15   4     6397.87     6176.21    268.46 o 
  -9  15   4     6030.92     6296.02    238.83 o 
  -8  15   4    10921.58    10713.90    211.05 o 
  -7  15   4    14439.72    15222.94    272.07 o 
  -6  15   4    22601.71    22425.23    222.69 o 
  -5  15   4    24051.94    25484.53    293.44 o 
  -4  15   4    38437.54    40768.33    305.90 o 
  -3  15   4    27433.34    29002.82    303.31 o 
  -2  15   4    27596.19    27841.18    204.86 o 
  -1  15   4     3991.39     4212.31    111.78 o 
   0  15   4    29682.54    30840.92    273.51 o 
   1  15   4     7891.38     7322.33    121.17 o 
   2  15   4    18890.95    18685.96    287.25 o 
   3  15   4    10052.17     9924.84    243.47 o 
   4  15   4     4732.91     4711.31    150.02 o 
   5  15   4      168.08      200.28     93.12 o 
   6  15   4     6844.73     6583.76    209.43 o 
   7  15   4     1181.00     1039.28    194.80 o 
   8  15   4     5449.05     5550.68    335.78 o 
   9  15   4     1876.88     1814.58    428.37 o 
  10  15   4    12502.78    13432.63    603.33 o 
  11  15   4     4649.40     5491.69    403.97 o 
  12  15   4     2698.70     3408.70    323.72 o 
  13  15   4    14173.72    15452.36    672.33 o 
  14  15   4     6977.62     7958.98    378.67 o 
  15  15   4     9805.61    10122.92    514.00 o 
  16  15   4     5459.85     5555.95    335.21 o 
 -16  16   4     4817.55     5255.47    271.13 o 
 -15  16   4      182.82      220.59     70.08 o 
 -14  16   4     4764.91     5469.40    165.88 o 
 -13  16   4       61.08      104.41     71.12 o 
 -12  16   4     9618.02     9592.11    370.11 o 
 -11  16   4       22.69       56.77     30.77 o 
 -10  16   4     1589.50     1712.94    196.08 o 
  -9  16   4     1558.21     1513.49    158.12 o 
  -8  16   4     2059.22     2050.01     87.45 o 
  -7  16   4     2369.56     2120.48    105.81 o 
  -6  16   4      213.35      153.13     25.67 o 
  -5  16   4      225.52      221.42     30.38 o 
  -4  16   4     2132.60     1921.61    161.63 o 
  -3  16   4     6398.84     6519.39    134.91 o 
  -2  16   4     1378.34     1306.22     78.37 o 
  -1  16   4     3491.51     3446.46     98.49 o 
   0  16   4      280.08      271.22     36.83 o 
   1  16   4     8696.86     8632.87    191.95 o 
   2  16   4      153.37      213.19     29.13 o 
   3  16   4    15527.70    15843.54    243.78 o 
   4  16   4     3182.83     3200.59    384.62 o 
   5  16   4    14623.42    13887.92   1489.74 o 
   6  16   4     2642.90     2514.08    272.31 o 
   7  16   4    16997.01    17315.04    460.30 o 
   8  16   4        0.95       12.89     45.33 o 
   9  16   4      880.44     1102.39    459.17 o 
  10  16   4        6.13       78.14     71.26 o 
  11  16   4     8087.25     8462.48    482.06 o 
  12  16   4      181.23      290.79    107.74 o 
  13  16   4       16.63       48.26     47.81 o 
  14  16   4       54.22        9.03     48.67 o 
  15  16   4      102.12       96.31     59.48 o 
  16  16   4     1219.40     1177.11    178.84 o 
 -16  17   4      145.57      103.16     40.56 o 
 -15  17   4     8768.50     8280.54    294.25 o 
 -14  17   4      120.88      108.76     41.43 o 
 -13  17   4    13842.62    14689.69    625.74 o 
 -12  17   4     1156.39     1178.60    250.87 o 
 -11  17   4     3355.56     3116.75    166.53 o 
 -10  17   4      104.04      106.11     50.19 o 
  -9  17   4     7128.63     7185.53    213.48 o 
  -8  17   4     3222.70     3306.84    202.60 o 
  -7  17   4     1027.24     1056.53    106.76 o 
  -6  17   4      289.37      361.21     54.85 o 
  -5  17   4     2374.59     2453.62    118.75 o 
  -4  17   4     4822.40     4857.06    115.57 o 
  -3  17   4     6168.27     5890.36    127.77 o 
  -2  17   4     5262.05     5409.41    159.80 o 
  -1  17   4      141.58      136.88     25.08 o 
   0  17   4    20471.95    20882.43    256.45 o 
   1  17   4      232.34      230.92     38.13 o 
   2  17   4     6867.21     6768.23    133.56 o 
   3  17   4      110.32      176.06     25.88 o 
   4  17   4    46899.47    48508.63    617.02 o 
   5  17   4      122.43      151.65     44.34 o 
   6  17   4     8250.11     8743.63    250.73 o 
   7  17   4        0.11      429.55    115.61 o 
   8  17   4     6690.92     7745.21    430.70 o 
   9  17   4      735.61     1013.99    213.73 o 
  10  17   4     4554.37     4747.46    348.16 o 
  11  17   4     1972.88     1885.23    346.76 o 
  12  17   4     3886.36     4168.57    775.45 o 
  13  17   4      398.85      417.52    138.69 o 
  14  17   4     1691.97     1408.17    307.81 o 
  15  17   4       25.54       73.52     40.81 o 
  16  17   4       22.77       46.04     33.11 o 
 -16  18   4     2835.61     2856.65    135.45 o 
 -15  18   4      115.51      139.36     53.75 o 
 -14  18   4     9291.81    10036.09    354.53 o 
 -13  18   4     5577.60     5626.79    243.55 o 
 -12  18   4     8564.12     8998.10    446.14 o 
 -11  18   4     8849.92     8602.19    331.17 o 
 -10  18   4    19576.79    19139.07   1027.62 o 
  -9  18   4    19781.31    19848.22    383.99 o 
  -8  18   4    11957.03    12168.96    310.72 o 
  -7  18   4    19401.75    19387.10    234.94 o 
  -6  18   4    25246.92    25489.74    315.16 o 
  -5  18   4    28752.50    29792.56    320.71 o 
  -4  18   4    22978.94    24234.22    276.36 o 
  -3  18   4    15398.71    15993.40    237.79 o 
  -2  18   4    13746.09    14273.24    226.37 o 
  -1  18   4     6486.61     6521.72    135.74 o 
   0  18   4     8703.39     9608.93    274.55 o 
   1  18   4     4457.33     4385.20     94.27 o 
   2  18   4     4518.96     4665.50    124.49 o 
   3  18   4     1272.76     1406.41     69.79 o 
   4  18   4     2259.40     2088.50    346.21 o 
   5  18   4     2961.25     2966.62    365.59 o 
   6  18   4     1294.65     1240.30    337.82 o 
   7  18   4     2357.83     2914.52    498.71 o 
   8  18   4     1058.55     1107.82    349.72 o 
   9  18   4    18684.12    19428.51    607.16 o 
  10  18   4    11572.96    12763.25   5375.15 o 
  11  18   4     6827.47     6817.45    393.52 o 
  12  18   4     9301.60     9672.56    686.39 o 
  13  18   4     8823.84     9867.67    451.78 o 
  14  18   4    12581.24    13352.49    664.20 o 
  15  18   4     4466.98     4327.40    312.67 o 
 -15  19   4     1872.85     2102.17    171.03 o 
 -14  19   4     1488.87     1378.96    188.77 o 
 -13  19   4     1144.06     1457.34    221.44 o 
 -12  19   4     2259.74     2484.80    336.12 o 
 -11  19   4      638.57      557.21    128.07 o 
 -10  19   4     3400.89     3407.08    196.06 o 
  -9  19   4     2060.05     1775.08    175.87 o 
  -8  19   4      115.90       85.68     36.65 o 
  -7  19   4       48.13       91.23     22.83 o 
  -6  19   4      206.09      151.12     33.69 o 
  -5  19   4      613.76      476.47     52.41 o 
  -4  19   4     4949.17     5768.08    116.34 o 
  -3  19   4      620.90      559.98     69.06 o 
  -2  19   4    14892.91    15047.51    263.47 o 
  -1  19   4     1759.34     1783.46     94.58 o 
   0  19   4    23811.74    24688.96    230.65 o 
   1  19   4      294.15      287.72     34.87 o 
   2  19   4    22588.16    22238.94    243.23 o 
   3  19   4     8077.98     7772.23    139.99 o 
   4  19   4    15821.83    16361.33    461.96 o 
   5  19   4      852.10     1005.20    249.79 o 
   6  19   4    13426.20    13622.22    620.96 o 
   7  19   4     7760.49     6357.71    387.75 o 
   8  19   4     1973.72     2013.30    414.47 o 
   9  19   4      306.31      529.75    140.32 o 
  10  19   4     2565.96     2911.26    412.20 o 
  11  19   4      299.92      229.23    145.93 o 
  12  19   4      383.30      352.08    131.56 o 
  13  19   4      477.88      475.51    125.48 o 
  14  19   4       14.04       47.92     50.02 o 
  15  19   4      439.43      375.07    115.69 o 
 -15  20   4       47.10       89.19     61.79 o 
 -14  20   4    11367.39    11774.17    411.33 o 
 -13  20   4      511.53      515.01    134.18 o 
 -12  20   4     6032.31     6067.67    257.93 o 
 -11  20   4       75.60      105.66     47.31 o 
 -10  20   4     2780.17     2842.55    187.33 o 
  -9  20   4       33.51       22.39     37.18 o 
  -8  20   4      463.11      396.27     76.54 o 
  -7  20   4     1090.32     1126.10    135.07 o 
  -6  20   4      704.00      692.08     93.08 o 
  -5  20   4     4205.12     3897.04    197.11 o 
  -4  20   4     1878.92     1955.77    104.49 o 
  -3  20   4      284.66      436.72     54.51 o 
  -2  20   4    12413.92    12929.73    266.72 o 
  -1  20   4    13060.04    12662.55    223.86 o 
   0  20   4     3024.43     3011.33    251.93 o 
   1  20   4     8057.50     7896.07    151.24 o 
   2  20   4     8116.46     8088.77    150.55 o 
   3  20   4    29041.01    30143.89    346.24 o 
   4  20   4        8.70       51.46     31.88 o 
   5  20   4    16689.56    17597.21    453.38 o 
   6  20   4        8.52       15.21     42.16 o 
   7  20   4    11595.03    12284.36    568.50 o 
   8  20   4     1129.48     1399.50    311.90 o 
   9  20   4    14196.59    14972.18    530.90 o 
  10  20   4     1278.14     1377.94    321.45 o 
  11  20   4     1786.55     1739.07    403.62 o 
  12  20   4      706.67      854.29    273.59 o 
  13  20   4      846.09      765.29    200.46 o 
  14  20   4       42.56       73.10     42.45 o 
  15  20   4      247.12      165.68     73.24 o 
 -15  21   4     3555.69     3283.35    145.78 o 
 -14  21   4     2746.20     2367.74    176.67 o 
 -13  21   4     5958.83     6221.67    232.65 o 
 -12  21   4     4220.79     4501.36    192.05 o 
 -11  21   4    10033.60    11029.25    746.38 o 
 -10  21   4     5414.59     5403.07    248.93 o 
  -9  21   4    22913.27    22144.79   1169.70 o 
  -8  21   4     7229.96     7686.78    325.72 o 
  -7  21   4    24407.19    25011.61    813.95 o 
  -6  21   4     2061.86     2051.77    176.21 o 
  -5  21   4    50181.64    50721.25    511.15 o 
  -4  21   4     4970.32     5051.68    169.85 o 
  -3  21   4    12369.93    12914.66    289.87 o 
  -2  21   4      483.41      505.82     52.89 o 
  -1  21   4    12145.69    11926.73    382.70 o 
   0  21   4     5432.76     5752.02    159.81 o 
   1  21   4      252.57      236.77     30.49 o 
   2  21   4      794.90      849.34     73.00 o 
   3  21   4       57.56       40.69     19.34 o 
   4  21   4    10949.41    11371.00    519.65 o 
   5  21   4     7264.50     8305.06    650.51 o 
   6  21   4     5681.18     5256.78    352.74 o 
   7  21   4    12275.63    12310.82    402.72 o 
   8  21   4    10001.93    10173.86    560.63 o 
   9  21   4     8797.67     8610.16    487.03 o 
  10  21   4     9355.82    10237.53    468.25 o 
  11  21   4     7667.49     8780.97    481.26 o 
  12  21   4     8676.66     9703.94    862.23 o 
  13  21   4     5118.65     5621.15    351.92 o 
  14  21   4     8545.11     9345.03    567.52 o 
 -14  22   4     1914.89     1960.70    166.22 o 
 -13  22   4      342.00      301.68    130.22 o 
 -12  22   4     1089.37     1039.18    214.28 o 
 -11  22   4     6612.78     6597.72    355.74 o 
 -10  22   4      803.01      867.56    179.70 o 
  -9  22   4     2122.54     2193.48    241.01 o 
  -8  22   4       46.72       40.98     32.03 o 
  -7  22   4      650.95      578.25     88.75 o 
  -6  22   4        3.96       49.26     17.41 o 
  -5  22   4      335.48      276.23     42.04 o 
  -4  22   4        4.65        5.18     18.38 o 
  -3  22   4    12734.69    13028.89    278.01 o 
  -2  22   4      460.09      560.99    130.39 o 
  -1  22   4    15211.67    14661.98    199.09 o 
   0  22   4      261.58      218.23     37.04 o 
   1  22   4    23584.88    24830.97    325.66 o 
   2  22   4      531.71      546.55     50.38 o 
   3  22   4    12860.84    12137.14    291.37 o 
   4  22   4     2643.58     3232.61    768.92 o 
   5  22   4    15108.10    16265.78    479.38 o 
   6  22   4     2211.64     2256.95    466.40 o 
   7  22   4     4757.78     4460.83    331.41 o 
   8  22   4     5688.67     5667.00    346.35 o 
   9  22   4     4403.53     3908.05    319.74 o 
  10  22   4     1077.68      905.53    250.45 o 
  11  22   4      492.13      597.97    175.13 o 
  12  22   4     1170.14      966.41    196.31 o 
  13  22   4       67.00      206.28    111.08 o 
  14  22   4       94.45      149.93     77.50 o 
 -14  23   4      145.09      141.37     82.63 o 
 -13  23   4     1318.05     1020.20    217.47 o 
 -12  23   4     2428.54     2275.45    235.72 o 
 -11  23   4      635.95      679.28     99.65 o 
 -10  23   4      945.28      749.37    165.96 o 
  -9  23   4      397.05      317.63     70.86 o 
  -8  23   4     2185.13     2119.43    217.01 o 
  -7  23   4       81.23       90.55     39.47 o 
  -6  23   4     1302.08     1281.19    144.82 o 
  -5  23   4       16.19       17.36     15.91 o 
  -4  23   4     4309.07     3547.08    207.79 o 
  -3  23   4       65.77       89.49     43.73 o 
  -2  23   4    14783.92    15228.41    300.81 o 
  -1  23   4     8954.96     9100.79    366.82 o 
   0  23   4    22666.66    22443.26    316.89 o 
   1  23   4      212.11      243.05     49.41 o 
   2  23   4    28440.80    29169.69    344.22 o 
   3  23   4      634.32      664.03     49.51 o 
   4  23   4    24387.52    25668.19   1199.09 o 
   5  23   4      552.54      713.74    184.62 o 
   6  23   4    12682.56    13495.90    424.71 o 
   7  23   4       17.06      150.28    118.14 o 
   8  23   4    13776.63    14433.48    566.68 o 
   9  23   4     1362.22     1447.68    313.09 o 
  10  23   4     3922.83     3987.22    236.10 o 
  11  23   4     2438.54     2661.61    368.58 o 
  12  23   4       71.65      143.07    123.16 o 
  13  23   4       19.94       75.47     72.18 o 
 -13  24   4     2770.53     2886.80    155.81 o 
 -12  24   4     7834.93     7861.72    356.18 o 
 -11  24   4     6967.06     7624.90    254.56 o 
 -10  24   4    14325.86    14718.72    447.32 o 
  -9  24   4    14441.58    14676.71    354.49 o 
  -8  24   4    20795.00    22024.53    634.08 o 
  -7  24   4     7842.53     8812.11    491.61 o 
  -6  24   4    25575.78    26509.82    600.41 o 
  -5  24   4     8084.73     7578.03    308.05 o 
  -4  24   4    33633.25    32323.86   1270.18 o 
  -3  24   4     2944.77     2681.82    152.53 o 
  -2  24   4    11436.66    11638.67    300.10 o 
  -1  24   4     3085.89     2647.47    163.48 o 
   0  24   4    11881.51    11254.83    292.92 o 
   1  24   4      269.87      337.69     57.71 o 
   2  24   4      644.38      608.00     85.64 o 
   3  24   4     2082.20     1923.96    155.41 o 
   4  24   4     1429.74     1157.80    133.38 o 
   5  24   4     2704.73     2864.90    327.69 o 
   6  24   4     6832.15     6669.19    969.19 o 
   7  24   4     1951.70     2527.39    429.40 o 
   8  24   4     8469.45     9006.42    641.45 o 
   9  24   4     6725.85     6708.23    387.95 o 
  10  24   4     9029.86     9100.09    571.70 o 
  11  24   4     6516.23     6007.04    732.50 o 
  12  24   4     7393.40     7535.91    533.34 o 
 -13  25   4     3479.50     3366.03    123.11 o 
 -12  25   4      596.53      487.45    182.03 o 
 -11  25   4     2295.81     2268.12    233.30 o 
 -10  25   4     2529.33     3097.83    500.97 o 
  -9  25   4       68.98       57.70     98.49 o 
  -8  25   4      703.83      946.72    227.30 o 
  -7  25   4     1194.55     1088.70    214.71 o 
  -6  25   4       27.39       54.17     48.79 o 
  -5  25   4     1310.05     1279.08    285.50 o 
  -4  25   4     4544.94     4004.52    170.69 o 
  -3  25   4    10612.83    10310.01    321.02 o 
  -2  25   4     1937.53     1663.75    171.90 o 
  -1  25   4     8703.10     8081.03    253.67 o 
   0  25   4     9808.13     9533.35    299.18 o 
   1  25   4     6849.03     6480.99    294.08 o 
   2  25   4    11942.86    12766.87    210.77 o 
   3  25   4      157.96      120.42     40.80 o 
   4  25   4    12943.05    12900.77    250.80 o 
   5  25   4      157.05      142.11     74.22 o 
   6  25   4    10729.84    11385.21    474.32 o 
   7  25   4     2383.19     2510.12    531.25 o 
   8  25   4    12972.66    14139.99    502.34 o 
   9  25   4     3735.82     3473.80    578.70 o 
  10  25   4     6051.64     6072.79    270.53 o 
  11  25   4      798.79      562.99    145.65 o 
  12  25   4      878.10      802.37    185.02 o 
 -12  26   4     2453.81     2709.13    334.45 o 
 -11  26   4     1000.11     1069.34    173.35 o 
 -10  26   4     1622.54     1342.52    258.44 o 
  -9  26   4     6384.36     7233.84    720.78 o 
  -8  26   4      363.26      381.02    109.33 o 
  -7  26   4      102.80      276.43     85.73 o 
  -6  26   4      380.50      292.30    156.49 o 
  -5  26   4     2239.83     1984.68    214.67 o 
  -4  26   4      201.71      208.33     62.65 o 
  -2  26   4     4163.73     3448.50    143.75 o 
  -1  26   4    13078.46    12485.26    306.23 o 
   0  26   4     4489.77     4305.83    156.96 o 
   1  26   4    16721.43    16100.74    301.15 o 
   2  26   4       34.31       22.70     19.15 o 
   3  26   4    19888.50    21502.09    397.42 o 
   4  26   4     1578.97     1507.12    132.90 o 
   5  26   4    11590.78    12131.83    487.05 o 
   6  26   4     4044.34     4949.46    694.58 o 
   7  26   4    15240.79    16523.16    567.64 o 
   8  26   4      877.26      844.68    279.96 o 
   9  26   4    10927.54    10855.47    499.47 o 
  10  26   4     6075.41     6302.86    380.56 o 
  11  26   4     1672.60     1215.37    310.89 o 
 -12  27   4     2748.37     2609.35    195.30 o 
 -11  27   4     4251.95     3996.36    194.22 o 
 -10  27   4    14404.46    15423.54    828.10 o 
  -9  27   4     6446.47     6319.60    246.65 o 
  -8  27   4    14817.68    15287.08    458.68 o 
  -7  27   4    10649.20    11041.84    282.62 o 
  -6  27   4    17930.65    18862.28    433.57 o 
  -5  27   4    13432.87    13867.90    411.61 o 
  -4  27   4     4541.63     4277.93    199.86 o 
  -3  27   4    12910.19    12487.93    313.29 o 
  -2  27   4     3598.13     3184.35    174.69 o 
  -1  27   4    11730.46    10259.83    517.36 o 
   0  27   4      354.62      237.99     76.66 o 
   1  27   4    12175.55    11823.35    279.77 o 
   2  27   4      106.63      147.71     35.50 o 
   3  27   4     1570.75     1331.39    113.53 o 
   4  27   4      366.01      340.08     66.57 o 
   5  27   4        6.47      103.98    103.21 o 
   6  27   4      437.65      437.71    122.95 o 
   7  27   4     3128.02     2902.12    610.18 o 
   8  27   4     1163.24     1071.44    245.39 o 
   9  27   4     7001.83     7089.16    380.96 o 
  10  27   4     3212.22     2919.65    532.10 o 
  11  27   4     8356.38     8385.34    520.62 o 
 -11  28   4     1452.47     1054.84    161.58 o 
 -10  28   4     1596.37     1668.80    371.42 o 
  -9  28   4     2419.56     2431.33    234.65 o 
  -8  28   4       42.68       39.06     47.88 o 
  -7  28   4     3576.71     3761.27    233.97 o 
  -6  28   4      972.76       46.57     46.33 o 
  -5  28   4      135.36      152.69     48.00 o 
  -4  28   4     2683.30     2769.10    247.73 o 
  -3  28   4      277.50      226.67     80.65 o 
  -2  28   4     9296.99     8744.61    346.77 o 
  -1  28   4     2677.90     2770.59    151.87 o 
   0  28   4    16377.04    16489.17    396.60 o 
   1  28   4    10312.63    10316.01    380.63 o 
   2  28   4     5256.00     5036.46    264.15 o 
   3  28   4    13716.81    14777.67    423.98 o 
   4  28   4     1557.22     1787.18    419.41 o 
   5  28   4    12188.14    12313.20    492.07 o 
   6  28   4      214.88      198.59     75.35 o 
   7  28   4    11495.83    12536.87    564.44 o 
   8  28   4     1230.30      942.30    302.51 o 
   9  28   4     6998.23     7412.79    399.07 o 
  10  28   4     2578.08     1865.63    587.50 o 
 -10  29   4     2056.98     2043.49    160.56 o 
  -9  29   4     1885.17     1463.80     92.47 o 
  -8  29   4     3748.18     4027.97    438.20 o 
  -7  29   4      195.91       52.36     99.44 o 
  -6  29   4      303.45      238.55     54.17 o 
  -5  29   4      315.33      207.22     52.96 o 
  -4  29   4      465.08      454.16    105.25 o 
  -3  29   4     1971.44     1938.64    130.42 o 
  -2  29   4     5038.53     4297.39    308.49 o 
  -1  29   4     4869.09     4510.30    202.41 o 
   0  29   4    11346.29    10924.81    338.50 o 
   1  29   4      304.44      220.27     68.56 o 
   2  29   4    16972.76    17339.42    391.79 o 
   3  29   4        1.19      -15.73     18.99 o 
   4  29   4    12377.04    13457.93    475.49 o 
   5  29   4     4325.66     4474.50    223.14 o 
   6  29   4    14835.34    15403.75    662.40 o 
   7  29   4      762.56      837.99    224.49 o 
   8  29   4    17425.65    18304.45    893.23 o 
   9  29   4     2268.57     1958.13    548.98 o 
  -9  30   4     7307.76     7442.42    319.94 o 
  -8  30   4     7440.73     7523.56    429.49 o 
  -7  30   4    17199.11    16802.27    572.75 o 
  -6  30   4    10953.98    11460.62    401.71 o 
  -5  30   4    11731.08    11972.28    370.55 o 
  -4  30   4    20889.74    20821.55   1452.33 o 
  -3  30   4     8998.29     8636.40    410.27 o 
  -2  30   4    19837.64    20463.34    456.86 o 
  -1  30   4    10061.39     9201.45    343.16 o 
   0  30   4    17993.42    17281.30    434.88 o 
   1  30   4     1378.49      995.27    158.17 o 
   2  30   4     9151.75     9545.26    385.17 o 
   3  30   4     1208.77     1167.48    250.46 o 
   4  30   4       87.90      144.55     93.57 o 
   5  30   4       79.34      132.80     90.40 o 
   6  30   4      117.07      173.82    138.75 o 
   7  30   4      129.64      165.64    109.31 o 
   8  30   4     7689.25     8567.54    539.25 o 
   9  30   4      132.85      229.05     81.35 o 
  -8  31   4     2046.69     2269.31    226.90 o 
  -7  31   4       20.58       24.60     42.07 o 
  -6  31   4      401.47      303.21     83.89 o 
  -5  31   4      855.56      733.28    161.81 o 
  -4  31   4       10.88       74.32     49.60 o 
  -3  31   4     2480.17     2203.57    172.47 o 
  -2  31   4     1234.87      900.59    141.00 o 
  -1  31   4     6744.88     6362.86    210.41 o 
   0  31   4     2683.33     2483.33    272.27 o 
   1  31   4     4744.74     4794.82    183.27 o 
   2  31   4    10678.87    10645.22    528.79 o 
   3  31   4     1688.84     1561.14    350.64 o 
   4  31   4     7929.14     8077.45    404.57 o 
   5  31   4      527.69      473.05    150.25 o 
   6  31   4     8063.58     8409.79    427.85 o 
   7  31   4       24.92       95.72     90.34 o 
   8  31   4     4993.68     5503.47    348.20 o 
  -7  32   4      126.55       88.93     28.99 o 
  -6  32   4       85.20       48.89     36.92 o 
  -5  32   4      829.19      681.76    143.46 o 
  -4  32   4      446.16      192.60     96.05 o 
  -3  32   4     1961.53     1873.69    286.40 o 
  -2  32   4      613.64      515.41    100.44 o 
  -1  32   4    10086.70    10050.81    344.42 o 
   0  32   4      178.30       61.51     34.89 o 
   1  32   4    12807.39    13200.63    637.90 o 
   2  32   4      270.48      301.64     85.82 o 
   3  32   4    12840.05    13596.01    654.62 o 
   4  32   4       31.05       64.30     62.91 o 
   5  32   4    10310.28    10776.03    719.13 o 
   6  32   4       87.63       14.14     57.60 o 
   7  32   4     6966.39     6824.15    437.30 o 
  -6  33   4    12473.06    12674.99    947.76 o 
  -5  33   4    10343.77    10085.53    478.49 o 
  -4  33   4     6894.68     7078.45    476.05 o 
  -3  33   4    10294.91    10033.27    424.21 o 
  -2  33   4     9113.69     9044.50    383.74 o 
  -1  33   4     6555.52     6196.36    222.27 o 
   0  33   4     5300.94     5390.66    326.71 o 
   1  33   4     8234.37     8156.83    584.62 o 
   2  33   4     3536.64     2534.52    644.69 o 
   3  33   4      415.71      367.74    151.03 o 
   4  33   4     1875.09     1726.74    477.44 o 
   5  33   4      307.26      257.13    108.68 o 
   6  33   4      918.61      622.33    217.87 o 
  -4  34   4      189.55      146.89     55.45 o 
  -3  34   4     1321.03      963.72    181.98 o 
  -2  34   4      378.06      312.25     74.31 o 
  -1  34   4     1911.51     1801.26    384.49 o 
   0  34   4       10.26       45.51     63.27 o 
   1  34   4     2462.98     2037.65    488.60 o 
   2  34   4      402.43      286.54    133.36 o 
   3  34   4     4291.90     4438.17    738.27 o 
   4  34   4      245.80      148.81     83.03 o 
  -1  35   4       18.66       38.81     57.28 o 
   0  35   4     7374.30     7020.96    501.98 o 
   1  35   4       77.84       70.85     63.99 o 
 -18   1   5     2952.50     3161.51    257.34 o 
 -17   1   5     5752.38     5947.51    242.92 o 
 -16   1   5     2822.07     2960.46    238.20 o 
 -15   1   5    14020.18    14711.76    386.64 o 
 -14   1   5     1230.26     1225.28    196.16 o 
 -13   1   5    21670.97    20925.08    422.00 o 
 -12   1   5       33.95       84.92     42.47 o 
 -11   1   5    18736.16    18660.57    852.98 o 
 -10   1   5      249.06      325.93     58.47 o 
  -9   1   5     7585.65     7593.64    160.42 o 
  -8   1   5     3610.26     3540.16     94.56 o 
  -7   1   5    10869.57    11154.96    172.94 o 
  -6   1   5     1116.93     1437.61    129.51 o 
  -5   1   5     4952.91     4112.78    163.50 o 
  -4   1   5      178.35      388.64     47.94 o 
  -3   1   5     9028.39     7907.27    179.31 o 
  -2   1   5      817.80      820.83     82.15 o 
  -1   1   5     1466.58     1305.17     48.29 o 
   0   1   5    15466.75    16711.77    191.66 o 
   1   1   5      267.06      547.33     51.66 o 
   2   1   5    22752.25    23194.60    255.52 o 
   3   1   5    11310.67    11502.39    179.38 o 
   4   1   5    14816.79    14883.63    364.04 o 
   5   1   5      523.69      555.58     46.98 o 
   6   1   5    32999.00    32887.75    541.92 o 
   7   1   5     9063.30     9820.56    180.43 o 
   8   1   5    30319.49    31521.85    292.55 o 
   9   1   5     2033.65     2115.90     70.36 o 
  10   1   5    32845.86    33869.37    386.29 o 
  11   1   5      498.07      456.06     57.05 o 
  12   1   5    12187.43    13421.66    289.75 o 
  13   1   5        2.96       15.04     22.55 o 
  14   1   5    11237.81    11224.10    269.05 o 
  15   1   5     1736.45      976.79    330.37 o 
  16   1   5     3422.61     2935.23    317.35 o 
  17   1   5      199.72       82.88     38.15 o 
  18   1   5     1777.62     1592.48    293.98 o 
 -18   2   5     1261.11     1157.87    222.33 o 
 -17   2   5     1160.07     1196.98    213.92 o 
 -16   2   5     2125.81     2036.78    247.95 o 
 -15   2   5     4883.77     5109.85    200.78 o 
 -14   2   5     2403.14     2238.68    253.95 o 
 -13   2   5      456.59      661.89    154.04 o 
 -12   2   5     4428.59     3616.43    181.99 o 
 -11   2   5      453.29      372.57     63.97 o 
 -10   2   5    17526.78    16732.96    356.82 o 
  -9   2   5      936.44     1076.84    109.76 o 
  -8   2   5    36753.69    37529.91    465.08 o 
  -7   2   5     3363.60     3064.81     99.31 o 
  -6   2   5    59404.26    55420.93    447.69 o 
  -5   2   5    15892.01    13975.46    219.28 o 
  -4   2   5    53057.80    49214.31    314.63 o 
  -3   2   5    17170.27    15275.87    220.09 o 
  -2   2   5    74624.81    71271.84    660.52 o 
  -1   2   5      135.70      119.38     20.23 o 
   0   2   5    21237.67    19464.75    220.34 o 
   1   2   5    36752.30    36668.49    235.68 o 
   2   2   5     7376.52     7362.98    258.48 o 
   3   2   5     3582.78     3559.13     81.62 o 
   4   2   5     9257.90     9665.78    180.17 o 
   5   2   5     4350.87     4582.10     73.89 o 
   6   2   5      590.92      671.47     56.18 o 
   7   2   5    12499.71    13347.09    212.13 o 
   8   2   5      486.25      497.35     56.43 o 
   9   2   5    23331.96    23852.14    294.91 o 
  10   2   5     4469.39     4678.23    133.72 o 
  11   2   5    12026.90    13042.59    289.09 o 
  12   2   5       18.62       33.71     22.29 o 
  13   2   5     7916.41     8459.98    241.68 o 
  14   2   5     5393.06     4922.46    207.79 o 
  15   2   5     9011.59     8990.59    393.73 o 
  16   2   5     1362.86     1068.30    160.31 o 
  17   2   5     6292.03     6524.06    327.52 o 
  18   2   5      710.73      390.80    107.64 o 
 -18   3   5       58.78       85.67     52.38 o 
 -17   3   5       55.86       43.51     39.94 o 
 -16   3   5       22.33       57.35     34.22 o 
 -15   3   5      106.54      175.93     60.84 o 
 -14   3   5      472.35      582.28    112.23 o 
 -13   3   5      490.55      483.95    108.11 o 
 -12   3   5     1425.70     1413.99    244.44 o 
 -11   3   5       74.32       47.79     51.49 o 
 -10   3   5     6568.01     6202.26    145.02 o 
  -9   3   5      187.84      191.95     27.71 o 
  -8   3   5     2614.69     2549.05    158.19 o 
  -7   3   5       95.48      202.42     32.13 o 
  -6   3   5     6946.47     6775.53    127.16 o 
  -5   3   5       23.60      108.30     26.03 o 
  -4   3   5     3866.14     3938.85     78.65 o 
  -3   3   5     1826.12     1569.16     84.00 o 
  -2   3   5      533.12      674.78     56.29 o 
  -1   3   5      243.08      344.66     50.40 o 
   0   3   5    10636.35    11117.33    173.57 o 
   1   3   5     9599.50    10209.12    162.67 o 
   2   3   5     9987.70    10417.79    163.94 o 
   3   3   5    16785.69    17315.28    197.34 o 
   4   3   5     9123.53     9169.62    145.69 o 
   5   3   5    14863.31    15064.24    296.38 o 
   6   3   5    10520.61    11090.82    162.02 o 
   7   3   5     1225.10     1383.41     99.95 o 
   8   3   5      735.92      677.40     61.35 o 
   9   3   5        0.96       12.78     15.45 o 
  10   3   5     2064.74     2022.03    124.12 o 
  11   3   5      299.31      225.50     35.76 o 
  12   3   5       97.89      141.61     29.60 o 
  13   3   5     6770.52     6381.63    191.52 o 
  14   3   5      711.27      520.02    106.22 o 
  15   3   5      989.05      784.02    122.12 o 
  16   3   5      213.31      197.93     49.49 o 
  18   3   5       13.60       39.66     29.66 o 
 -18   4   5     3451.36     3321.82    257.83 o 
 -17   4   5     1667.97     1540.50    202.49 o 
 -16   4   5    11277.95    12130.18    382.17 o 
 -15   4   5     1924.94     2069.10    154.60 o 
 -14   4   5    18183.90    19379.29    536.81 o 
 -13   4   5      891.48      845.52    177.91 o 
 -12   4   5    29598.18    30502.34    512.59 o 
 -11   4   5     8905.39     8433.57    217.62 o 
 -10   4   5     8836.88     8539.79    177.07 o 
  -9   4   5     7700.64     7591.34    166.31 o 
  -8   4   5    15778.65    14815.62    306.20 o 
  -7   4   5     7342.12     6660.86    137.37 o 
  -6   4   5    23634.38    23670.35    220.11 o 
  -5   4   5     1813.52     2058.30    132.27 o 
  -4   4   5     1720.91     1751.64     73.39 o 
  -3   4   5     1189.15     1087.73     86.28 o 
  -2   4   5    14071.73    13407.54    223.43 o 
  -1   4   5    37308.43    35349.21    237.84 o 
   0   4   5     4806.16     4931.62    110.04 o 
   1   4   5   121098.88   120383.70    688.01 o 
   2   4   5     2357.22     3097.35     73.86 o 
   3   4   5    66230.80    66285.31    328.67 o 
   4   4   5     1308.82     1732.64     42.32 o 
   5   4   5    52822.11    54809.34    280.82 o 
   6   4   5     3812.33     4142.04    137.82 o 
   7   4   5    56339.93    60184.03    837.99 o 
   8   4   5    17157.52    17148.30    249.17 o 
   9   4   5    15709.36    17348.29    254.51 o 
  10   4   5     5718.24     5929.69    178.96 o 
  11   4   5    18410.24    19456.15    218.10 o 
  12   4   5     6555.30     6280.89    175.02 o 
  13   4   5    12601.42    12282.76    622.00 o 
  14   4   5      837.57      779.02    153.49 o 
  15   4   5     4955.39     4489.46    220.40 o 
  16   4   5      404.67      366.38     86.53 o 
  17   4   5     2348.49     2020.48    286.83 o 
 -18   5   5      465.53      422.97     98.62 o 
 -17   5   5      734.81      750.01    125.99 o 
 -16   5   5     3564.08     3946.41    224.63 o 
 -15   5   5       58.78      160.46     41.43 o 
 -14   5   5     2060.81     1996.81    308.00 o 
 -13   5   5      921.33      778.02    201.44 o 
 -12   5   5       45.24      120.87     61.78 o 
 -11   5   5     1367.81     1472.67    190.67 o 
 -10   5   5      439.29      487.60     55.03 o 
  -9   5   5    22943.13    22023.57    277.78 o 
  -8   5   5    12213.11    11563.78    398.14 o 
  -7   5   5    41641.44    40490.82    301.20 o 
  -6   5   5     8390.30     8191.69    140.72 o 
  -5   5   5    77056.01    74295.29    392.13 o 
  -4   5   5    41345.93    39547.25    374.35 o 
  -3   5   5    97106.85    94933.51    880.18 o 
  -2   5   5     3602.68     3095.34     82.36 o 
  -1   5   5    97158.32    92539.23    549.22 o 
   0   5   5    10057.50    11561.81    180.74 o 
   1   5   5    16079.00    15614.76    203.52 o 
   2   5   5     7488.54     7089.76    162.41 o 
   3   5   5    50560.92    54437.35    465.62 o 
   4   5   5       72.27      136.69     39.86 o 
   5   5   5     6452.64     6444.93    113.84 o 
   6   5   5     2165.09     2076.42    126.40 o 
   7   5   5       19.87       54.82     17.30 o 
   8   5   5    12196.63    11731.54    296.52 o 
   9   5   5     2986.55     2814.52    103.17 o 
  10   5   5    10314.78    11247.12    207.78 o 
  11   5   5     4330.30     4252.86    258.88 o 
  12   5   5     1433.12     1441.54    120.66 o 
  13   5   5     1716.98     1720.13    162.87 o 
  14   5   5     5260.75     5291.32    234.96 o 
  15   5   5     6771.31     6708.02    325.21 o 
  16   5   5     9491.54     9537.81    417.22 o 
  17   5   5       43.08       19.15     36.54 o 
 -18   6   5      406.89      418.99    129.07 o 
 -17   6   5        6.15       35.35     39.02 o 
 -16   6   5      385.89      503.24    108.14 o 
 -15   6   5      729.85      774.31    169.99 o 
 -14   6   5     5378.18     5270.80    262.92 o 
 -13   6   5      159.72      199.10     56.79 o 
 -12   6   5     2507.16     2533.57    312.36 o 
 -11   6   5     3970.40     3786.14    262.20 o 
 -10   6   5       47.76       84.78     32.45 o 
  -9   6   5        3.37      126.40     32.59 o 
  -8   6   5     4628.98     4321.86    102.96 o 
  -7   6   5     1880.91     2231.97    103.76 o 
  -6   6   5     2358.29     2353.36     99.48 o 
  -5   6   5    11882.33    10825.54    164.96 o 
  -4   6   5    25024.73    26612.91    301.76 o 
  -3   6   5     2394.55     2155.58     55.83 o 
  -2   6   5    10533.56    11235.03    174.04 o 
  -1   6   5      816.95      743.07     58.31 o 
   0   6   5     4791.79     5239.62    119.41 o 
   1   6   5    15724.24    17146.93    196.84 o 
   2   6   5    13871.62    13424.01    198.97 o 
   3   6   5     2614.38     3137.78     76.63 o 
   4   6   5    10551.48     9539.69    243.13 o 
   5   6   5    40447.60    40682.77    314.21 o 
   6   6   5     2416.72     2571.39    102.76 o 
   7   6   5    11907.65    11608.09    192.30 o 
   8   6   5      984.30      899.21     75.33 o 
   9   6   5     5294.26     5435.65    112.61 o 
  10   6   5       18.27        5.77     14.69 o 
  11   6   5     3010.27     3002.45    118.86 o 
  12   6   5     7078.08     7367.71    347.99 o 
  13   6   5     4534.37     5007.07    159.20 o 
  14   6   5     2381.04     1879.92    297.24 o 
  15   6   5      106.78       78.15     36.70 o 
  16   6   5     1695.30     1302.17    135.74 o 
  17   6   5      536.07      576.03    151.57 o 
 -17   7   5     7358.10     7285.28    406.54 o 
 -16   7   5      981.31     1064.50    176.02 o 
 -15   7   5    13647.75    14622.24    401.99 o 
 -14   7   5      119.78      132.28     55.26 o 
 -13   7   5    29770.45    31248.46    729.92 o 
 -12   7   5     8142.55     7957.80    308.80 o 
 -11   7   5    19900.36    21004.33    392.50 o 
 -10   7   5     5161.12     5597.68    198.84 o 
  -9   7   5     5550.97     5253.62    114.97 o 
  -8   7   5     2788.02     2526.47     87.70 o 
  -7   7   5    13941.07    12870.05    218.80 o 
  -6   7   5     7362.07     6945.86    145.17 o 
  -5   7   5     7092.05     7087.85    123.46 o 
  -4   7   5     5827.73     5296.94    108.13 o 
  -3   7   5     4790.28     5145.48     98.78 o 
  -2   7   5    14725.58    13332.64    203.04 o 
  -1   7   5      133.67      166.39     37.01 o 
   0   7   5    43473.85    46230.47    328.48 o 
   1   7   5    11011.31    12035.19    181.36 o 
   2   7   5    55114.87    52126.63    267.41 o 
   3   7   5       38.40      129.26     22.79 o 
   4   7   5    46927.59    48547.70    507.99 o 
   5   7   5       58.82      123.30     21.13 o 
   6   7   5    47579.06    46630.39    569.33 o 
   7   7   5     5948.68     5836.32    313.28 o 
   8   7   5    19470.50    20142.13    361.57 o 
   9   7   5     8124.25     8498.57    152.09 o 
  10   7   5     9207.90     9593.08    211.74 o 
  11   7   5     3486.97     3516.85    139.74 o 
  12   7   5    23574.45    24042.84    505.38 o 
  13   7   5     1147.93     1087.60    178.57 o 
  14   7   5     6872.56     6861.50    385.27 o 
  15   7   5      929.23     1116.17    237.51 o 
  16   7   5     6479.87     5824.84    447.11 o 
  17   7   5      950.53      615.48    111.37 o 
 -17   8   5     2473.42     2209.04    310.02 o 
 -16   8   5     5064.52     5196.67    251.56 o 
 -15   8   5     3398.11     3240.47    145.16 o 
 -14   8   5      194.11      165.32     68.94 o 
 -13   8   5       43.25       58.10     51.49 o 
 -12   8   5     5883.11     6533.98    297.13 o 
 -11   8   5        8.02       46.67     37.48 o 
 -10   8   5     9136.33     8686.77    203.03 o 
  -9   8   5     5648.62     5672.76    120.99 o 
  -8   8   5    19248.61    17921.76    269.12 o 
  -7   8   5    15384.52    15204.78    236.23 o 
  -6   8   5    26822.70    26471.18    336.19 o 
  -5   8   5    32984.15    33631.93    472.64 o 
  -4   8   5    20905.29    20650.62    222.52 o 
  -3   8   5    30123.78    28199.96    321.69 o 
  -2   8   5    59389.04    58087.68    547.95 o 
  -1   8   5      581.81      562.02     53.47 o 
   0   8   5    35917.97    37685.58    574.54 o 
   1   8   5     8904.54     8931.13    142.20 o 
   2   8   5    68042.27    69519.98    619.25 o 
   3   8   5     2610.92     2541.32     61.72 o 
   4   8   5    55110.56    56349.59    431.96 o 
   5   8   5      585.34      726.24     42.54 o 
   6   8   5     9221.43     9530.59    196.33 o 
   7   8   5     8912.94     9456.79    187.35 o 
   8   8   5        7.80        6.85     35.31 o 
   9   8   5     2898.56     3060.63    124.69 o 
  10   8   5     2800.66     2684.44     95.99 o 
  11   8   5     3243.54     3258.84    152.82 o 
  12   8   5     2840.44     2622.74    198.94 o 
  13   8   5      232.46      323.22     79.15 o 
  14   8   5     8946.50     8735.34    423.71 o 
  15   8   5     2980.25     3413.95    474.89 o 
  16   8   5     3487.78     3104.00    208.32 o 
  17   8   5     4614.43     4664.03    279.93 o 
 -17   9   5      163.47      161.43     41.37 o 
 -16   9   5        0.58      126.52     64.64 o 
 -15   9   5      601.24      604.04    105.65 o 
 -14   9   5       14.38       61.42     50.98 o 
 -13   9   5     6767.26     6513.97    592.34 o 
 -12   9   5       24.94      165.62     87.58 o 
 -11   9   5      835.66     1025.56    204.27 o 
 -10   9   5     4973.14     4535.51    234.56 o 
  -9   9   5       16.27       43.18     20.97 o 
  -8   9   5      215.05      261.17     39.99 o 
  -7   9   5      107.01      125.69     21.24 o 
  -6   9   5    12073.56    11226.54    280.22 o 
  -5   9   5     2255.32     2092.20     91.04 o 
  -4   9   5     9738.44     9909.94    170.25 o 
  -3   9   5    10738.81    10939.24    173.02 o 
  -2   9   5      116.06      153.91     27.93 o 
  -1   9   5      101.17      227.56     31.53 o 
   0   9   5     6523.09     6835.28    118.16 o 
   1   9   5     5954.15     5574.42     89.30 o 
   2   9   5     5936.99     6002.75     92.17 o 
   3   9   5     1210.33     1088.36     53.71 o 
   4   9   5     9890.53     9627.67    259.39 o 
   5   9   5     6748.88     6816.32    126.61 o 
   6   9   5     8138.74     8425.72    325.60 o 
   7   9   5     3873.44     3928.99    100.53 o 
   8   9   5     6222.00     6530.92    118.80 o 
   9   9   5      538.72      679.66     47.91 o 
  10   9   5      311.78      402.50     39.10 o 
  11   9   5       93.21       88.01     29.26 o 
  12   9   5     2468.42     2536.74    170.52 o 
  13   9   5     7137.69     6794.38    262.38 o 
  14   9   5      222.87      231.46     63.31 o 
  15   9   5      592.16      557.29    119.62 o 
  16   9   5        0.39      -41.13     47.40 o 
  17   9   5      875.35      539.52    135.44 o 
 -17  10   5     2298.71     2389.32    189.04 o 
 -16  10   5    10157.61    10786.72    389.19 o 
 -15  10   5       17.94       65.08     40.56 o 
 -14  10   5    12155.14    12196.60    381.89 o 
 -13  10   5     1123.44     1316.52    261.70 o 
 -12  10   5    35420.21    38281.68    764.22 o 
 -11  10   5       10.51      105.47     63.73 o 
 -10  10   5    10777.52    10663.20    335.36 o 
  -9  10   5      556.45      581.27     68.87 o 
  -8  10   5    13461.71    13343.85    241.52 o 
  -7  10   5      551.34      488.06     65.07 o 
  -6  10   5    10888.85    10731.62    210.81 o 
  -5  10   5     3467.48     3409.94    106.79 o 
  -4  10   5     4587.35     4759.96     90.36 o 
  -3  10   5     1351.55     1347.15     93.51 o 
  -2  10   5     2614.15     2875.17     76.72 o 
  -1  10   5     3589.69     3203.06     63.47 o 
   0  10   5     1585.13     1495.72     47.68 o 
   1  10   5     1232.90      961.72     33.60 o 
   2  10   5     8752.41     8744.12    140.09 o 
   3  10   5    18612.31    19717.92    265.82 o 
   4  10   5     3588.32     4067.55     87.71 o 
   5  10   5    14966.10    15234.27    281.61 o 
   6  10   5      687.30      929.00     48.79 o 
   7  10   5    39482.55    40513.96    336.43 o 
   8  10   5      150.59      141.86     22.45 o 
   9  10   5    11380.55    12147.39    219.44 o 
  10  10   5      445.35      497.23     50.54 o 
  11  10   5    32351.54    33499.19    403.93 o 
  12  10   5       35.66       69.14     27.83 o 
  13  10   5    11601.87    12521.74    333.38 o 
  14  10   5      459.24      523.51    149.91 o 
  15  10   5     7082.89     7443.45    357.18 o 
  16  10   5       13.18       19.15     44.15 o 
  17  10   5     2941.64     2381.74    214.54 o 
 -17  11   5     1927.88     1984.93    325.72 o 
 -16  11   5     2879.83     2934.79    195.44 o 
 -15  11   5     1178.47     1214.70    205.71 o 
 -14  11   5     1602.64     1456.69    244.81 o 
 -13  11   5      760.59      916.36    197.93 o 
 -12  11   5     1675.61     1488.15    285.19 o 
 -11  11   5     5426.56     6188.28    244.58 o 
 -10  11   5        0.22       48.83     23.01 o 
  -9  11   5     2015.54     1900.38    188.57 o 
  -8  11   5      637.86      795.04     97.15 o 
  -7  11   5    35698.07    35825.63    336.89 o 
  -6  11   5    16712.52    16463.59    251.03 o 
  -5  11   5     5062.09     5200.76    151.83 o 
  -4  11   5     3368.25     3499.44    104.16 o 
  -3  11   5    42379.20    43637.63    515.84 o 
  -2  11   5     8967.31     8052.73    135.56 o 
  -1  11   5    19783.86    20021.04    311.25 o 
   0  11   5     1343.42     1097.66     59.56 o 
   1  11   5    36810.15    37977.26    298.80 o 
   2  11   5     5562.79     4801.82     99.08 o 
   3  11   5    34551.23    34691.97    271.22 o 
   4  11   5       83.92      143.83     18.82 o 
   5  11   5    10722.13    10379.83    284.86 o 
   6  11   5     1260.29     1367.27    247.43 o 
   7  11   5     5391.67     6645.75   1239.94 o 
   8  11   5     1939.91     1926.65    144.21 o 
   9  11   5       44.65      -13.89     84.62 o 
  10  11   5      147.11      149.78     22.98 o 
  11  11   5      409.05      422.20     53.24 o 
  12  11   5      240.64      226.68     59.59 o 
  13  11   5     2002.87     1857.71    402.16 o 
  14  11   5      159.80       78.70     51.85 o 
  15  11   5     3545.72     3119.80    196.13 o 
  16  11   5     6565.07     6589.64    381.49 o 
  17  11   5     2684.53     2496.38    259.01 o 
 -17  12   5      503.37      584.73    181.99 o 
 -16  12   5      822.08      863.86    110.72 o 
 -15  12   5      142.27      166.80     43.25 o 
 -14  12   5      174.77      321.53     83.49 o 
 -13  12   5      601.63      815.20    165.03 o 
 -12  12   5     3411.38     4542.39    199.49 o 
 -11  12   5     3221.60     3350.79    278.01 o 
 -10  12   5       23.62       97.16     33.58 o 
  -9  12   5     1706.68     1800.49    181.77 o 
  -8  12   5     1664.92     1809.62    110.74 o 
  -7  12   5     4469.50     3942.39    136.96 o 
  -6  12   5        5.82       36.87     23.31 o 
  -5  12   5     4541.68     4560.10    101.94 o 
  -4  12   5     1964.68     2052.56     84.00 o 
  -3  12   5     1545.03     1530.59     86.46 o 
  -2  12   5     7231.32     7625.12    130.54 o 
  -1  12   5       15.28       86.92     17.15 o 
   0  12   5     4097.71     3884.99     73.70 o 
   1  12   5     2990.95     2775.11    100.12 o 
   2  12   5    11945.36    11955.08    290.61 o 
   3  12   5     2090.61     2071.69     66.96 o 
   4  12   5    10425.35    10252.77    214.81 o 
   5  12   5     1553.60     1527.32    123.90 o 
   6  12   5       63.54       53.68    110.19 o 
   7  12   5     7313.89     6748.14    189.03 o 
   8  12   5        3.75      -32.95     41.21 o 
   9  12   5     1236.65     1353.95    177.91 o 
  10  12   5      810.83      745.19    233.54 o 
  11  12   5     2888.25     3308.90    371.30 o 
  12  12   5      888.49      756.34    171.19 o 
  13  12   5      646.01      759.13    316.71 o 
  14  12   5     1997.09     1916.42    537.82 o 
  15  12   5      357.49      203.37    105.29 o 
  16  12   5      272.36      254.13    115.80 o 
 -16  13   5      204.97      365.68     81.07 o 
 -15  13   5     4680.40     4851.02    268.25 o 
 -14  13   5      108.93      229.99     56.22 o 
 -13  13   5    10434.60    10447.43    331.05 o 
 -12  13   5     2751.38     3515.36    225.84 o 
 -11  13   5    14261.52    14366.38    327.08 o 
 -10  13   5     2802.81     3009.61    187.24 o 
  -9  13   5    13307.38    12613.54    326.37 o 
  -8  13   5      793.13      762.13     90.51 o 
  -7  13   5    23043.99    21926.82    252.50 o 
  -6  13   5     1052.54      974.47     87.53 o 
  -5  13   5    12548.51    11411.25    228.93 o 
  -4  13   5      827.21      980.68     81.37 o 
  -3  13   5     8386.69     8552.84    164.69 o 
  -2  13   5      294.84      422.38     46.31 o 
  -1  13   5      564.65      468.91     53.77 o 
   0  13   5     2100.74     2076.79     80.98 o 
   1  13   5     6471.67     6394.06    125.82 o 
   2  13   5    11215.04    11661.30    436.30 o 
   3  13   5       47.55       90.98     15.15 o 
   4  13   5    14967.61    14873.03    621.31 o 
   5  13   5       76.35      130.13     35.39 o 
   6  13   5    30258.60    31589.68    421.54 o 
   7  13   5      763.53      736.33    142.84 o 
   8  13   5    18147.46    18057.55    510.77 o 
   9  13   5       39.73       18.21     30.54 o 
  10  13   5    26999.29    28876.01    690.36 o 
  11  13   5      723.66      924.12    242.19 o 
  12  13   5    15079.22    16274.00    623.25 o 
  13  13   5      465.05      483.03    172.56 o 
  14  13   5    12940.74    13419.51    580.73 o 
  15  13   5      608.57      396.63    144.76 o 
  16  13   5     6962.62     6798.42    425.02 o 
 -16  14   5     2987.26     2786.84    131.10 o 
 -15  14   5     1423.13     1625.03    205.27 o 
 -14  14   5      657.45      583.97     99.55 o 
 -13  14   5      950.97     1059.91    254.30 o 
 -12  14   5     7983.79     8086.47    335.98 o 
 -11  14   5      184.18      211.31     63.93 o 
 -10  14   5     2844.73     2714.84    311.80 o 
  -9  14   5     1728.79     1805.44    204.59 o 
  -8  14   5    13455.70    12823.32    287.23 o 
  -7  14   5     5469.84     5448.22    156.93 o 
  -6  14   5    18058.25    17533.98    208.51 o 
  -5  14   5     7962.14     7844.67    159.45 o 
  -4  14   5    18564.03    18432.16    280.92 o 
  -3  14   5    15767.10    15738.69    242.84 o 
  -2  14   5    23895.44    23480.46    184.33 o 
  -1  14   5     9452.81     9961.95    188.05 o 
   0  14   5    16447.13    15988.37    252.74 o 
   1  14   5    11585.94    11292.08    222.89 o 
   2  14   5    25778.19    25125.85    466.79 o 
   3  14   5     4814.97     4752.33     94.70 o 
   4  14   5     5762.09     5747.27    368.33 o 
   5  14   5     1232.20     1297.12    201.01 o 
   6  14   5     5972.11     5862.14    486.63 o 
   7  14   5     5423.99     5111.62    209.31 o 
   8  14   5        3.43      -16.61    105.35 o 
   9  14   5      296.36      389.36    102.32 o 
  10  14   5       32.06       48.68     49.16 o 
  11  14   5     5539.41     6291.29    366.12 o 
  12  14   5     1284.83     1323.81    218.69 o 
  13  14   5     1153.31     1121.62    274.53 o 
  14  14   5     2149.62     1954.05    423.74 o 
  15  14   5     4763.33     4908.03    313.47 o 
  16  14   5     4246.37     3899.33    177.15 o 
 -16  15   5      168.40      164.58     52.52 o 
 -15  15   5     1685.88     1636.21    115.37 o 
 -14  15   5       87.32      180.98     38.07 o 
 -13  15   5      959.27      890.28    205.73 o 
 -12  15   5      185.80      253.03     84.13 o 
 -11  15   5     6416.13     6866.20    301.57 o 
 -10  15   5      563.00      616.42    142.63 o 
  -9  15   5      155.54      262.79     60.43 o 
  -8  15   5     3379.83     3318.02    152.98 o 
  -7  15   5     2066.07     2037.13    145.07 o 
  -6  15   5      267.88      279.02     39.43 o 
  -5  15   5    14604.18    15138.45    234.56 o 
  -4  15   5     4912.10     4877.83    116.86 o 
  -3  15   5     2734.58     2748.98    119.22 o 
  -2  15   5      690.76      901.16     81.78 o 
  -1  15   5    16384.29    16367.42    254.20 o 
   0  15   5     1379.86     1435.55     78.83 o 
   1  15   5    10498.02    10852.99    205.19 o 
   2  15   5     5013.09     4878.28    109.45 o 
   3  15   5     1139.03     1126.44     62.91 o 
   4  15   5       88.66      105.17     37.90 o 
   5  15   5     1129.25      434.80    489.69 o 
   6  15   5     5211.15     5354.20    235.63 o 
   7  15   5     1513.29     1717.27    394.51 o 
   8  15   5     2890.63     3414.65    301.22 o 
   9  15   5        4.48      -44.49    743.35 o 
  10  15   5     2106.94     2437.99    449.29 o 
  11  15   5       57.57       79.79     65.26 o 
  12  15   5      807.03      830.21    344.45 o 
  13  15   5      316.20      442.91    137.04 o 
  14  15   5      269.75      251.19    102.81 o 
  15  15   5       13.93      -45.75     92.70 o 
  16  15   5       89.69       20.51     40.67 o 
 -16  16   5     3505.68     3507.13    160.58 o 
 -15  16   5      772.40      624.44    139.62 o 
 -14  16   5    12490.90    12631.06    420.30 o 
 -13  16   5     1188.34     1160.27    217.82 o 
 -12  16   5    14691.99    13537.20    430.60 o 
 -11  16   5     2216.45     2209.66    262.80 o 
 -10  16   5    35779.48    36569.13    940.59 o 
  -9  16   5      604.45      618.70     78.62 o 
  -8  16   5    13788.96    13615.27    431.75 o 
  -7  16   5      440.38      662.50     88.63 o 
  -6  16   5    15920.96    16300.37    301.14 o 
  -5  16   5       47.29      101.27     24.06 o 
  -4  16   5    11871.71    11495.49    181.33 o 
  -3  16   5     2045.87     1721.31    136.95 o 
  -2  16   5      774.70      933.54     73.99 o 
  -1  16   5      578.86      710.74     75.12 o 
   0  16   5       54.58      106.70     21.36 o 
   1  16   5     7893.55     7857.48    176.65 o 
   2  16   5      111.29      119.55     22.64 o 
   3  16   5    15210.75    14797.88    298.75 o 
   4  16   5     8039.65     7764.29    220.00 o 
   5  16   5    40626.96    37078.95    784.18 o 
   6  16   5      210.84      200.46     57.99 o 
   7  16   5    22046.75    23344.56    561.71 o 
   8  16   5     1974.61     1908.89    419.77 o 
   9  16   5    49788.45    52822.11   1149.68 o 
  10  16   5     1085.84     1232.03    473.47 o 
  11  16   5    20973.71    21921.46    817.05 o 
  12  16   5     2218.72     2365.93    518.13 o 
  13  16   5     9536.83    10723.93    558.91 o 
  14  16   5      363.37      251.11     80.76 o 
  15  16   5     5229.71     4973.60    527.99 o 
 -15  17   5     3015.95     2688.44    181.45 o 
 -14  17   5      280.36      317.84     87.70 o 
 -13  17   5     5965.64     5113.69    162.59 o 
 -12  17   5      958.93      993.95    197.46 o 
 -11  17   5     7551.80     7291.84    366.72 o 
 -10  17   5     1747.38     1932.51    289.06 o 
  -9  17   5     5874.79     5982.83    366.41 o 
  -8  17   5    15808.69    16606.32    766.26 o 
  -7  17   5    25510.43    24450.88    545.76 o 
  -6  17   5     2291.89     2166.52    122.52 o 
  -5  17   5    30419.05    30812.07    474.07 o 
  -4  17   5      814.26      600.75     76.01 o 
  -3  17   5    40346.40    40738.82    423.00 o 
  -2  17   5     1132.37      944.42     80.77 o 
  -1  17   5    43640.52    44145.16    379.68 o 
   0  17   5      472.65      567.19     58.67 o 
   1  17   5    33000.59    34012.44    315.68 o 
   2  17   5      241.75      319.34     41.65 o 
   3  17   5    23859.74    24362.36    300.96 o 
   4  17   5      358.62      319.11     73.27 o 
   5  17   5      269.50      339.18    141.23 o 
   6  17   5     1596.66     2006.10    242.30 o 
   7  17   5     1762.14     1728.68    432.99 o 
   8  17   5     1073.57     1320.28    248.03 o 
   9  17   5       21.16      -33.97    111.79 o 
  10  17   5     5827.15     5338.63    326.74 o 
  11  17   5     1756.46     1620.61    402.33 o 
  12  17   5     7219.78     7535.05    419.70 o 
  13  17   5     1894.98     1879.30    361.80 o 
  14  17   5     6816.43     7158.85    431.65 o 
  15  17   5     4984.82     5704.72    340.02 o 
 -15  18   5       15.37       17.48     59.72 o 
 -14  18   5      676.49      705.72    173.68 o 
 -13  18   5      111.26      176.72     51.58 o 
 -12  18   5      141.52      166.79     71.14 o 
 -11  18   5     3532.50     3563.58    572.54 o 
 -10  18   5        2.16       47.14     45.16 o 
  -9  18   5     7019.03     6733.79    360.71 o 
  -8  18   5      284.33      190.10     57.48 o 
  -7  18   5     9685.10     9847.15    266.36 o 
  -6  18   5       58.95       77.35     27.31 o 
  -5  18   5     3093.89     2874.99    147.85 o 
  -4  18   5     4401.86     4806.27    151.98 o 
  -3  18   5      392.50      530.44     70.25 o 
  -2  18   5      549.00      592.76     61.27 o 
  -1  18   5     6724.40     6718.95    146.10 o 
   0  18   5    13797.84    13828.16    244.67 o 
   1  18   5     2158.18     2148.79    104.71 o 
   2  18   5     3890.91     3476.37    195.11 o 
   3  18   5     1361.82     1264.14     71.92 o 
   4  18   5     1716.42     1647.02    312.46 o 
   5  18   5     2384.12     1956.96    407.45 o 
   6  18   5       54.61      135.61     63.27 o 
   7  18   5     7454.77     7363.66    408.77 o 
   8  18   5      382.40      474.93    154.56 o 
   9  18   5     2252.10     2244.02    511.60 o 
  10  18   5      229.26       82.73     58.77 o 
  11  18   5     1738.87     1644.60    472.21 o 
  12  18   5      431.19      427.15    147.36 o 
  13  18   5      333.21      454.28    125.22 o 
  14  18   5      519.83      500.73    123.04 o 
  15  18   5       27.13       33.27     41.26 o 
 -15  19   5    10130.92    10631.66    619.13 o 
 -14  19   5     2089.11     2241.18    177.23 o 
 -13  19   5    14409.86    14876.58    536.96 o 
 -12  19   5     2245.32     2457.02    197.47 o 
 -11  19   5    12713.04    12493.88    389.94 o 
 -10  19   5     2945.30     3300.66    175.62 o 
  -9  19   5    18534.13    19329.97    457.76 o 
  -8  19   5     1199.61     1163.92    159.13 o 
  -7  19   5     1836.54     1779.64    179.73 o 
  -6  19   5        2.88       39.29     31.99 o 
  -5  19   5     2965.48     3026.61    127.56 o 
  -4  19   5     6429.92     6588.04    195.98 o 
  -3  19   5     2121.90     2313.92    130.18 o 
  -2  19   5      911.16      883.52     95.45 o 
  -1  19   5      137.17      152.50     24.36 o 
   0  19   5    21862.73    21390.47    270.70 o 
   1  19   5       52.75      123.00     21.55 o 
   2  19   5    20200.46    20501.22    312.53 o 
   3  19   5    10652.62    10804.43    223.98 o 
   4  19   5    46422.28    48512.16   1052.99 o 
   5  19   5    15477.49    15585.78    637.96 o 
   6  19   5    28962.17    29481.58    654.35 o 
   7  19   5     7515.17     7533.97    393.57 o 
   8  19   5    39044.63    41334.84   1042.79 o 
   9  19   5     7454.24     7332.53    425.87 o 
  10  19   5    25291.16    26311.73   7341.65 o 
  11  19   5     5274.56     5867.95    366.03 o 
  12  19   5     4250.74     4314.67    261.11 o 
  13  19   5      385.19      558.50    171.07 o 
  14  19   5     4399.06     4561.74    289.86 o 
  15  19   5        2.46       55.75     42.04 o 
 -14  20   5     2697.03     2427.16    195.92 o 
 -13  20   5      339.75      319.04     84.32 o 
 -12  20   5     3356.48     3165.35    188.25 o 
 -11  20   5        9.65       61.17     49.21 o 
 -10  20   5     4382.38     4340.52    290.66 o 
  -9  20   5     3716.27     3417.58    246.23 o 
  -8  20   5    10004.96     9834.13    395.37 o 
  -7  20   5     2199.23     2430.50    254.70 o 
  -6  20   5    33700.32    31830.04    800.17 o 
  -5  20   5      273.35      271.11     39.99 o 
  -4  20   5    48233.21    47533.85    664.60 o 
  -3  20   5     3192.65     3202.87    127.18 o 
  -2  20   5    42749.52    43654.90    533.44 o 
  -1  20   5     2359.29     2331.95     83.52 o 
   0  20   5    38693.64    37783.37    457.73 o 
   1  20   5     6113.59     5990.92    189.63 o 
   2  20   5     8698.34     8569.66    153.25 o 
   3  20   5      100.94      121.42     27.55 o 
   4  20   5     1624.52     1577.35    363.97 o 
   5  20   5     2401.06     2404.08    746.00 o 
   6  20   5      481.48      348.77    124.82 o 
   7  20   5      535.02      480.93    129.97 o 
   8  20   5       67.30       33.38     66.65 o 
   9  20   5     1971.52     1772.56    387.48 o 
  10  20   5     1824.88     1769.39    504.27 o 
  11  20   5     5475.25     5373.41    344.20 o 
  12  20   5      908.88      745.57    219.69 o 
  13  20   5    10017.57     9968.29    507.41 o 
  14  20   5     1620.91     1179.44    292.44 o 
 -14  21   5      852.68      722.27    199.07 o 
 -13  21   5      849.20      902.91    176.65 o 
 -12  21   5      310.71      270.89     50.05 o 
 -11  21   5       25.01      112.64     50.34 o 
 -10  21   5     4948.81     5076.71    155.23 o 
  -9  21   5        5.46       30.62     52.52 o 
  -8  21   5     2682.25     2381.85    328.84 o 
  -7  21   5      401.58      504.13    108.75 o 
  -6  21   5     2318.99     2493.60    281.70 o 
  -5  21   5     1656.81     1600.50    171.51 o 
  -4  21   5      470.74      430.65     60.47 o 
  -3  21   5     1510.07     1440.02    139.20 o 
  -2  21   5      255.65      271.01     48.11 o 
  -1  21   5     1529.26     1320.48    126.23 o 
   0  21   5        5.06       18.91     16.22 o 
   1  21   5    11782.18    12491.84    469.95 o 
   2  21   5     4882.25     4564.01    739.85 o 
   3  21   5      636.50      618.15     55.12 o 
   4  21   5     1697.04     1843.34    437.50 o 
   5  21   5      407.68      458.03    120.59 o 
   6  21   5     1301.25     1452.31    374.03 o 
   7  21   5        4.04       93.32     68.98 o 
   8  21   5     1873.00     2313.17    550.53 o 
   9  21   5      971.07     1102.04    363.83 o 
  10  21   5      518.30      483.27    144.86 o 
  11  21   5      770.49      614.72    202.36 o 
  12  21   5      359.19      442.61     89.65 o 
  13  21   5     2464.23     2056.57    377.65 o 
 -14  22   5     4382.00     4617.22    277.16 o 
 -13  22   5     4776.07     4404.89    321.88 o 
 -12  22   5     3023.27     3070.63    247.00 o 
 -11  22   5     4500.35     4341.90    257.82 o 
 -10  22   5     5651.36     5635.77    242.38 o 
  -9  22   5     3683.43     4102.13    472.54 o 
  -8  22   5     2812.69     3051.97    222.65 o 
  -7  22   5     2361.83     2401.73    309.12 o 
  -6  22   5      237.49      240.70     50.60 o 
  -5  22   5     4018.87     3366.23    213.50 o 
  -4  22   5     3719.78     3980.90    173.16 o 
  -3  22   5     7568.83     8204.77    236.07 o 
  -2  22   5      157.98      202.65     47.74 o 
  -1  22   5    35505.34    34728.45    504.59 o 
   0  22   5      105.22       88.16     18.39 o 
   1  22   5    30820.96    31128.96    376.07 o 
   2  22   5     2400.73     2341.30    167.97 o 
   3  22   5    45205.66    46040.90    530.52 o 
   4  22   5    11297.88    11344.04    524.16 o 
   5  22   5    26943.71    28821.94    755.88 o 
   6  22   5     7409.03     7813.62    443.29 o 
   7  22   5    13825.64    14890.99    580.47 o 
   8  22   5     5395.57     5709.87    428.25 o 
   9  22   5    16795.22    17555.23    742.73 o 
  10  22   5     5137.51     5400.61    336.71 o 
  11  22   5     2104.26     2056.99    353.51 o 
  12  22   5     1326.40     1139.94    281.78 o 
  13  22   5     1147.27     1100.54    245.49 o 
 -13  23   5     4923.95     4830.70    299.43 o 
 -12  23   5      188.33      120.99     65.75 o 
 -11  23   5     4130.23     4045.37    289.10 o 
 -10  23   5      420.62      340.48     79.44 o 
  -9  23   5     5900.46     6279.03    263.32 o 
  -8  23   5     2732.70     2814.20    185.65 o 
  -7  23   5     8158.50     8868.85    402.84 o 
  -6  23   5       33.41       98.09     54.41 o 
  -5  23   5    24599.43    23479.02    895.11 o 
  -4  23   5      696.12      539.15     87.77 o 
  -3  23   5    13870.01    13515.45    220.56 o 
  -2  23   5      773.22      643.99     92.87 o 
  -1  23   5    16173.00    16018.36    520.69 o 
   0  23   5     2737.69     2632.45    331.13 o 
   1  23   5     7827.41     7292.02    520.98 o 
   2  23   5       79.76       71.02     21.92 o 
   3  23   5     3484.60     3329.32    235.34 o 
   4  23   5      746.31      678.34    192.03 o 
   5  23   5      366.32      362.34    114.33 o 
   6  23   5      317.60      404.21    142.71 o 
   7  23   5       23.93       91.69    103.99 o 
   8  23   5      489.47      529.48    169.86 o 
   9  23   5       22.88       19.97     89.99 o 
  10  23   5     2906.94     2838.56    564.57 o 
  11  23   5      574.86      538.57    177.05 o 
  12  23   5     5453.47     6339.87    410.95 o 
 -13  24   5        1.43       18.97     36.90 o 
 -12  24   5      473.21      386.74     73.95 o 
 -11  24   5      346.98      298.50     73.30 o 
 -10  24   5      769.49      884.60    121.77 o 
  -9  24   5      261.47      175.03     46.82 o 
  -8  24   5     2797.72     2721.17    233.33 o 
  -7  24   5       46.93       81.71     48.20 o 
  -6  24   5     6725.12     6797.03    338.45 o 
  -5  24   5     1959.75     1764.57    275.86 o 
  -4  24   5     8574.40     8498.84    400.38 o 
  -3  24   5     4940.96     4913.67    209.78 o 
  -2  24   5     3133.01     3190.97    243.42 o 
  -1  24   5        2.78       16.94     41.15 o 
   0  24   5     1786.22     1501.91     95.57 o 
   1  24   5     3527.86     3735.59    197.47 o 
   2  24   5        2.16       18.19     13.71 o 
   3  24   5      763.63      816.86    129.33 o 
   4  24   5     4505.57     4774.68    704.64 o 
   5  24   5      832.29      875.08    201.39 o 
   6  24   5     1976.79     1971.82    374.21 o 
   7  24   5      486.86      533.51    214.47 o 
   8  24   5     3293.29     3177.48    460.76 o 
   9  24   5       83.26      101.61     70.95 o 
  10  24   5      477.76      439.98    153.63 o 
  11  24   5      258.88      265.74    147.30 o 
  12  24   5      998.60      978.15    237.13 o 
 -12  25   5     2072.99     1874.34    158.73 o 
 -11  25   5      930.31      860.60    157.54 o 
 -10  25   5       43.81       82.57     49.17 o 
  -9  25   5     1229.03     1180.79    170.29 o 
  -8  25   5      310.12      373.17     97.15 o 
  -7  25   5      629.55      542.20    126.71 o 
  -6  25   5     1331.59     1332.91    255.44 o 
  -5  25   5     1535.16     1310.32    232.74 o 
  -4  25   5     2849.21     2388.42    144.97 o 
  -3  25   5     2755.50     2908.25    126.61 o 
  -2  25   5     8785.89     8758.71    277.29 o 
  -1  25   5      888.61      926.01    160.57 o 
   0  25   5    11623.53    11165.69    337.11 o 
   1  25   5     7436.72     8312.51    254.53 o 
   2  25   5    11173.26    11818.13    351.39 o 
   3  25   5     5817.15     5767.32    176.08 o 
   4  25   5     9121.04     8270.99    538.42 o 
   5  25   5     8642.65     8823.56    484.74 o 
   6  25   5     4992.48     5459.70    711.26 o 
   7  25   5     3320.57     3432.11    493.46 o 
   8  25   5     5615.76     6183.89    385.02 o 
   9  25   5     2707.97     2444.39    688.27 o 
  10  25   5     2550.33     2431.86    464.59 o 
  11  25   5     1173.35      883.62    258.72 o 
 -11  26   5       21.17       82.95     41.55 o 
 -10  26   5     7792.75     7870.76    393.45 o 
  -9  26   5      931.32      698.61    134.26 o 
  -8  26   5     5233.78     5598.10    228.93 o 
  -7  26   5        4.02       58.35     56.80 o 
  -6  26   5     5625.34     5621.31    235.19 o 
  -5  26   5        4.55       68.23     42.81 o 
  -4  26   5     5322.69     5228.34    251.16 o 
  -3  26   5      209.28      148.37     42.34 o 
  -2  26   5     2019.51     1828.98    144.91 o 
  -1  26   5       17.19       25.83     20.74 o 
   0  26   5     1446.86     1389.12    113.10 o 
   1  26   5      163.98      142.36     44.46 o 
   2  26   5      640.44      664.62     72.89 o 
   3  26   5      266.14      217.80     47.75 o 
   4  26   5      183.90      138.80     78.93 o 
   5  26   5     3707.53     3610.87   1019.92 o 
   6  26   5       30.16       79.78     57.69 o 
   7  26   5     3734.13     3680.46    626.69 o 
   8  26   5        1.70       81.59     81.16 o 
   9  26   5     8200.78     8929.94    477.40 o 
  10  26   5      342.18      359.38     82.53 o 
 -11  27   5     1539.99     1238.88    239.31 o 
 -10  27   5      331.42      288.49    119.78 o 
  -9  27   5     2001.85     1717.56    301.62 o 
  -8  27   5      953.81      973.78    159.43 o 
  -7  27   5     2740.44     2730.44    175.81 o 
  -6  27   5       37.66       43.64     38.59 o 
  -5  27   5     2901.69     3153.18    173.49 o 
  -4  27   5     4267.06     3933.70    257.13 o 
  -3  27   5      982.88      802.79    152.39 o 
  -2  27   5     3833.97     3446.00    186.98 o 
  -1  27   5       61.41       25.87     23.96 o 
   0  27   5     2075.15     1838.67    214.73 o 
   1  27   5        4.08       43.76     19.75 o 
   2  27   5     2187.96     2463.73    281.00 o 
   3  27   5     3699.73     3467.36    186.32 o 
   4  27   5      482.31      683.98    185.95 o 
   5  27   5      492.88      363.64    133.45 o 
   6  27   5       56.28       26.54     41.90 o 
   7  27   5     1853.92     1591.81    350.35 o 
   8  27   5     1184.27     1151.87    178.86 o 
   9  27   5     1102.93      869.36    277.85 o 
  10  27   5     2500.03     2198.86    424.90 o 
 -10  28   5      746.69      614.14    138.47 o 
  -9  28   5       97.48      105.49     38.46 o 
  -8  28   5     1167.68      823.47    140.90 o 
  -7  28   5     3942.14     3610.96    312.63 o 
  -6  28   5     1568.84     1452.54    228.99 o 
  -5  28   5     4194.86     3938.88    165.54 o 
  -4  28   5     5347.83     5374.12    223.77 o 
  -3  28   5     4469.01     4208.08    268.51 o 
  -2  28   5     5681.33     5197.85    223.87 o 
  -1  28   5    11003.94    10855.29    318.20 o 
   0  28   5     9951.82     9588.21    463.08 o 
   1  28   5     7430.87     7872.26    295.54 o 
   2  28   5    11566.16    12545.20    291.25 o 
   3  28   5     8676.42    10016.09    536.09 o 
   4  28   5     5245.66     5242.06    333.37 o 
   5  28   5     4277.23     4538.69    225.37 o 
   6  28   5     7870.14     8200.43    391.91 o 
   7  28   5     4928.05     4794.42    653.33 o 
   8  28   5      418.23      388.84     95.11 o 
   9  28   5     4571.46     4942.81    315.65 o 
  -9  29   5     9903.06     9746.82    415.69 o 
  -8  29   5      974.57      920.33    174.80 o 
  -7  29   5    11745.15    11443.57    408.80 o 
  -6  29   5       68.82       26.82     24.40 o 
  -5  29   5     8901.74     8339.52    353.28 o 
  -4  29   5      318.24      264.78     62.98 o 
  -3  29   5     5041.58     4887.13    224.85 o 
  -2  29   5      116.65      140.72     45.17 o 
  -1  29   5     1015.01      870.29    149.26 o 
   0  29   5      268.64      251.27     65.46 o 
   1  29   5      430.95      366.85     96.90 o 
   2  29   5     1489.02     1535.59    322.75 o 
   3  29   5      105.61      183.28     79.26 o 
   4  29   5     3577.61     3320.45    537.81 o 
   5  29   5       12.21       -7.47     81.88 o 
   6  29   5     4917.34     4922.18    718.61 o 
   7  29   5      303.84      375.43    119.48 o 
   8  29   5     8434.10     9066.58    558.41 o 
  -8  30   5     2902.19     2446.39    369.03 o 
  -7  30   5      193.49      130.75     35.80 o 
  -6  30   5     1495.11     1235.47    202.00 o 
  -5  30   5      273.72      214.78     62.70 o 
  -4  30   5     1819.35     1853.00     99.86 o 
  -3  30   5     3129.78     2967.40    370.53 o 
  -2  30   5       20.24       34.06     25.06 o 
  -1  30   5     2637.79     2579.90    303.24 o 
   0  30   5      172.92       72.36     26.95 o 
   1  30   5     1943.23     1987.07    405.65 o 
   2  30   5      779.57      751.71    192.16 o 
   3  30   5      202.11      169.33     65.89 o 
   4  30   5      940.22      920.06    196.30 o 
   5  30   5        1.52      -24.10     81.54 o 
   6  30   5      569.28      551.16    154.12 o 
   7  30   5     1067.34      901.55    318.76 o 
   8  30   5     1772.75     1274.92    303.15 o 
  -7  31   5     5568.31     5427.76    355.64 o 
  -6  31   5     4280.68     3863.60    108.02 o 
  -5  31   5    10736.25    10808.91    679.56 o 
  -4  31   5     1864.43     1656.42    174.83 o 
  -3  31   5    14498.61    14043.11    481.24 o 
  -2  31   5     7531.56     7431.92    395.41 o 
  -1  31   5    10028.63    10260.63    348.85 o 
   0  31   5     8282.97     9357.90    471.12 o 
   1  31   5    14874.63    14801.54    701.60 o 
   2  31   5     4001.72     4098.95    267.28 o 
   3  31   5     3169.85     2535.79    602.45 o 
   4  31   5     3673.38     3775.10    174.27 o 
   5  31   5     3683.92     3732.95    183.17 o 
   6  31   5     1487.32     1196.72    501.27 o 
   7  31   5     1149.35      856.61    240.70 o 
  -6  32   5     7340.24     6930.15    407.74 o 
  -5  32   5        3.92       32.55     28.21 o 
  -4  32   5     7116.07     7209.39    472.32 o 
  -3  32   5      137.37      135.98     45.46 o 
  -2  32   5     1786.42     1724.72     91.91 o 
  -1  32   5       18.18       74.93     19.28 o 
   0  32   5      107.54      110.15     76.35 o 
   1  32   5       30.57       17.72     37.08 o 
   2  32   5      240.35      194.15     73.83 o 
   3  32   5     2872.60     2708.07    393.58 o 
   4  32   5      150.42      228.04    100.11 o 
   5  32   5     3388.61     2963.29    612.15 o 
   6  32   5       11.29       16.47     61.89 o 
  -4  33   5       10.15        3.17     37.01 o 
  -3  33   5      384.22      286.58     81.80 o 
  -2  33   5      581.17      442.56    203.10 o 
  -1  33   5      105.00       43.21     52.44 o 
   0  33   5       52.55       -8.60     71.49 o 
   1  33   5     1119.26      947.89    376.00 o 
   2  33   5        4.76       57.75     55.65 o 
   3  33   5      683.35      610.18    230.81 o 
   4  33   5      146.21      236.46     71.38 o 
  -2  34   5     3795.73     3959.26    166.36 o 
  -1  34   5     6932.85     7231.80    442.51 o 
   0  34   5     9747.50     9587.20    565.36 o 
   1  34   5     4909.87     5003.85    306.03 o 
 -17   0   6     7725.85     8818.75    535.20 o 
 -16   0   6     1585.77     1366.46    465.55 o 
 -15   0   6     5794.31     5308.71    338.75 o 
 -14   0   6     3142.81     3368.05    582.01 o 
 -13   0   6       60.77       44.23     64.91 o 
 -12   0   6     6674.74     7248.48    422.01 o 
 -11   0   6     3983.44     3777.53    290.12 o 
 -10   0   6     1732.52     1875.75    143.49 o 
  -9   0   6       35.06      134.76     57.04 o 
  -8   0   6      347.86      336.67     79.14 o 
  -7   0   6      829.08      715.15    161.07 o 
  -6   0   6    12594.37    12482.67    532.72 o 
  -5   0   6      858.18      807.49    109.63 o 
  -4   0   6    18632.98    17467.38    350.48 o 
  -3   0   6      647.33      475.21     73.75 o 
  -2   0   6    25076.54    24097.14    388.90 o 
  -1   0   6     1629.09     1756.05     69.50 o 
   0   0   6    57320.64    56580.23    780.65 o 
   1   0   6    25380.76    27462.88    430.10 o 
   2   0   6    64316.79    67032.99    494.37 o 
   3   0   6     1413.53     1277.02    148.97 o 
   4   0   6    45813.24    45051.45    845.38 o 
   5   0   6     2277.78     2222.20    131.53 o 
   6   0   6    11951.39    11704.54    267.32 o 
   7   0   6     3437.25     3346.40    112.73 o 
   8   0   6    38446.30    38844.72    479.72 o 
   9   0   6      699.98      765.28     98.56 o 
  10   0   6     2997.06     2658.37    101.49 o 
  11   0   6     6866.38     6715.20    290.83 o 
  12   0   6      573.25      591.11    147.26 o 
  13   0   6    14244.42    14604.72    378.81 o 
  14   0   6      463.98      324.93    100.41 o 
  15   0   6     9236.68     8964.85    422.07 o 
  16   0   6     1007.31      726.83    254.01 o 
 -17   1   6     1494.77     1371.43    262.34 o 
 -16   1   6     1180.82     1095.52    200.51 o 
 -15   1   6     4159.52     4180.60    403.51 o 
 -14   1   6     8554.78     9000.46    450.15 o 
 -13   1   6     5128.99     5261.43    238.50 o 
 -12   1   6     5148.33     4675.33    254.46 o 
 -11   1   6     7357.17     7897.33    296.71 o 
 -10   1   6    11819.78    11696.44    391.06 o 
  -9   1   6    11983.32    11760.95    482.49 o 
  -8   1   6     4450.87     4560.30    112.76 o 
  -7   1   6    11326.87    10591.34    215.23 o 
  -6   1   6     6322.70     5805.16    164.26 o 
  -5   1   6      759.74      908.98    109.64 o 
  -4   1   6     1371.96     1696.52    120.71 o 
  -3   1   6       55.60      136.94     19.09 o 
  -2   1   6     1997.70     2077.41     58.37 o 
  -1   1   6      332.28      401.79     45.16 o 
   0   1   6     1513.45     1604.93     71.09 o 
   1   1   6      772.08      833.64     67.99 o 
   2   1   6     6659.06     6477.23    101.92 o 
   3   1   6     5759.29     5877.38    109.79 o 
   4   1   6     6709.69     6933.97    129.87 o 
   5   1   6     1751.58     1494.29    179.12 o 
   6   1   6    13248.99    14105.34    226.58 o 
   7   1   6     3034.76     3091.65    245.61 o 
   8   1   6     9103.30     9281.30    123.56 o 
   9   1   6     1086.58     1065.61     89.07 o 
  10   1   6     8392.50     8438.04    206.99 o 
  11   1   6     4259.43     4359.12    143.10 o 
  12   1   6       52.73       77.72     23.43 o 
  13   1   6     6264.46     5735.95    234.82 o 
  14   1   6      149.86       97.66     28.93 o 
  15   1   6       86.79       53.32     24.28 o 
  16   1   6      461.36      268.91     64.83 o 
  17   1   6     1170.62      669.11    306.53 o 
 -17   2   6      346.92      572.19    123.82 o 
 -16   2   6     4939.95     5047.69    291.59 o 
 -15   2   6     2763.05     2668.67    363.07 o 
 -14   2   6     4908.75     4528.92    223.32 o 
 -13   2   6     5099.92     5505.68    292.75 o 
 -12   2   6     9581.24     9182.56    372.19 o 
 -11   2   6     1849.48     1911.68    289.32 o 
 -10   2   6     6907.30     6369.30    266.76 o 
  -9   2   6     1226.61     1266.17    142.52 o 
  -8   2   6     8259.80     7606.07    160.20 o 
  -7   2   6     2961.61     3262.48    116.36 o 
  -6   2   6      252.50      324.91     45.23 o 
  -5   2   6     3164.79     2739.44    103.51 o 
  -4   2   6      105.92      210.83     29.23 o 
  -3   2   6     2236.76     2236.08     59.79 o 
  -2   2   6     4119.31     4249.99     78.81 o 
  -1   2   6    11250.09    11058.60    172.80 o 
   0   2   6       95.43      189.94     25.88 o 
   1   2   6      775.24      960.90     76.94 o 
   2   2   6     5056.43     5584.69     90.28 o 
   3   2   6    11497.54    11277.36    176.37 o 
   4   2   6     9625.43     9339.88    174.76 o 
   5   2   6     6164.49     5794.08    113.62 o 
   6   2   6     3578.74     3632.85    217.93 o 
   7   2   6    10083.27    10283.45    202.44 o 
   8   2   6      295.95      349.48     47.89 o 
   9   2   6     9487.60     9365.25    181.26 o 
  10   2   6      653.18      727.32     64.75 o 
  11   2   6     6657.50     6388.54    161.40 o 
  12   2   6     5376.65     5468.61    202.11 o 
  13   2   6      704.77      709.17    100.69 o 
  14   2   6      388.87      410.20    112.19 o 
  15   2   6      840.16      762.26    119.82 o 
  16   2   6      274.06      165.45     59.19 o 
  17   2   6     2287.55     2183.47    184.24 o 
 -17   3   6      150.98      173.85     57.33 o 
 -16   3   6     8151.23     8276.91    297.94 o 
 -15   3   6      823.25      763.48    156.54 o 
 -14   3   6     4174.84     4213.18    485.60 o 
 -13   3   6     7250.61     7459.40    324.09 o 
 -12   3   6      532.33      514.57     98.87 o 
 -11   3   6     5376.49     5247.10    211.74 o 
 -10   3   6     8150.09     7892.12    316.35 o 
  -9   3   6     3364.36     3239.32    156.70 o 
  -8   3   6     1497.65     1481.66    112.68 o 
  -7   3   6    36388.12    35053.84    341.03 o 
  -6   3   6      338.47      408.58     40.73 o 
  -5   3   6    37195.62    34211.32    412.17 o 
  -4   3   6     4881.38     4760.98     92.64 o 
  -3   3   6    38599.51    39960.13    480.95 o 
  -2   3   6     4569.92     4507.78     82.94 o 
  -1   3   6    63476.09    63207.57    676.73 o 
   0   3   6    43286.07    41713.25    244.54 o 
   1   3   6    48530.42    50208.20    277.84 o 
   2   3   6    28124.39    29056.54    319.45 o 
   3   3   6    48915.14    50426.77    589.14 o 
   4   3   6      611.00      802.66     92.79 o 
   5   3   6     7553.22     7662.55    144.78 o 
   6   3   6     8756.83     9113.29    180.33 o 
   7   3   6    29794.33    30863.02    283.65 o 
   8   3   6     1029.95     1153.64    101.70 o 
   9   3   6    12231.31    12711.45    235.86 o 
  10   3   6     3346.15     3298.07    140.40 o 
  11   3   6     1185.88     1185.91    108.60 o 
  12   3   6     3309.35     3127.13    204.00 o 
  13   3   6     1741.79     1643.17    144.02 o 
  14   3   6    10776.56    10674.68    249.05 o 
  15   3   6      911.23      890.98    151.01 o 
  16   3   6     8768.92     9554.41    469.75 o 
  17   3   6        0.55      -35.70     59.04 o 
 -17   4   6       23.81       85.84     42.43 o 
 -16   4   6      547.04      442.40    120.37 o 
 -15   4   6     3438.32     3376.10    209.33 o 
 -14   4   6     1195.63     1433.54    359.54 o 
 -13   4   6     2198.04     1928.31    215.15 o 
 -12   4   6     2493.74     2463.04    365.90 o 
 -11   4   6     8709.33     6620.90   1067.65 o 
 -10   4   6    12236.03    12398.80    400.37 o 
  -9   4   6     6048.69     6219.77    203.86 o 
  -8   4   6    20218.12    19012.34    286.56 o 
  -7   4   6     3295.34     3384.80    106.34 o 
  -6   4   6    19748.16    19043.04    308.46 o 
  -5   4   6     1309.74     1264.06    107.30 o 
  -4   4   6     3076.26     3281.17    118.44 o 
  -3   4   6       27.27      105.12     53.49 o 
  -2   4   6     2181.20     2289.51     77.32 o 
  -1   4   6    11414.61    10982.71    173.87 o 
   0   4   6     1722.76     1856.78     40.83 o 
   1   4   6     6611.78     6850.33    127.00 o 
   2   4   6       51.84       76.44     15.33 o 
   3   4   6      785.61      830.46     69.03 o 
   4   4   6     1823.38     1894.01     79.69 o 
   5   4   6     9448.49    10292.70    188.37 o 
   6   4   6       13.48       24.31     12.21 o 
   7   4   6     7055.30     6787.54    157.04 o 
   8   4   6     2359.58     2712.62    109.05 o 
   9   4   6     4460.86     4643.17    142.88 o 
  10   4   6      204.93      203.66     24.52 o 
  11   4   6     2153.28     1849.80    148.44 o 
  12   4   6     5208.71     5087.07    145.64 o 
  13   4   6       50.28       44.29     22.39 o 
  14   4   6      954.01      805.49    155.38 o 
  15   4   6      513.89      450.92     94.16 o 
  16   4   6       93.88       46.59     49.71 o 
  17   4   6      314.78      209.80    113.04 o 
 -17   5   6      425.73      520.21     83.32 o 
 -16   5   6     1894.02     2117.40    259.08 o 
 -15   5   6     1854.48     2083.68    287.61 o 
 -14   5   6     1893.53     2082.25    323.89 o 
 -13   5   6     2478.99     2558.13    362.69 o 
 -12   5   6     5906.46     6117.52    309.95 o 
 -11   5   6     5699.46     5036.73    237.56 o 
 -10   5   6      892.94      938.58    132.51 o 
  -9   5   6    10583.98    10239.99    236.84 o 
  -8   5   6     1772.15     1702.41    148.72 o 
  -7   5   6    23390.01    23019.73    238.10 o 
  -6   5   6     2206.42     2532.22    126.85 o 
  -5   5   6    11921.72    10895.68    379.53 o 
  -4   5   6       27.45       92.01     41.67 o 
  -3   5   6    24825.92    24362.20    220.87 o 
  -2   5   6     2357.37     2637.15    105.84 o 
  -1   5   6    22541.50    21589.04    250.22 o 
   0   5   6      975.27     1124.30     76.01 o 
   1   5   6     7582.39     7109.99    138.78 o 
   2   5   6       82.21      103.06     19.84 o 
   3   5   6     2234.24     2368.55     87.78 o 
   4   5   6        6.85       30.69     15.48 o 
   5   5   6      437.08      545.22     52.10 o 
   6   5   6       18.18       56.23     47.26 o 
   7   5   6      197.03      199.49     31.23 o 
   8   5   6     1728.82     1605.49    127.32 o 
   9   5   6      252.81      242.41     28.22 o 
  10   5   6     4215.33     4186.91    157.78 o 
  11   5   6     2912.75     2770.59    152.98 o 
  12   5   6     4717.28     4396.06    153.34 o 
  13   5   6      558.04      424.37    122.90 o 
  14   5   6     1871.16     1528.60    161.01 o 
  15   5   6      850.41      468.30    131.43 o 
  16   5   6     7782.70     8214.53    402.85 o 
  17   5   6      152.76       69.50     51.75 o 
 -17   6   6     5236.49     5892.88    262.79 o 
 -16   6   6     1193.90     1270.75    217.14 o 
 -15   6   6     8434.66     8870.63    352.28 o 
 -14   6   6      705.24      761.84    126.35 o 
 -13   6   6     5433.07     6006.35    316.20 o 
 -12   6   6     5654.88     5410.68    235.45 o 
 -11   6   6    11082.33    11749.16    408.62 o 
 -10   6   6     4401.52     4053.48    220.29 o 
  -9   6   6     5197.06     4857.79    189.78 o 
  -8   6   6    10103.68    10031.71    193.93 o 
  -7   6   6      159.77      258.61     37.26 o 
  -6   6   6    26859.62    26618.08    286.08 o 
  -5   6   6        3.19       29.26     27.21 o 
  -4   6   6    24298.76    24264.23    281.94 o 
  -3   6   6     5011.33     4831.32    186.22 o 
  -2   6   6    45217.71    47032.58    494.61 o 
  -1   6   6     2328.90     2241.36     54.25 o 
   0   6   6    29214.01    29295.57    327.54 o 
   1   6   6    18916.66    18582.07    256.18 o 
   2   6   6    45613.92    44135.58    590.33 o 
   3   6   6    10000.23     9512.36    147.72 o 
   4   6   6    24418.78    25682.96    331.81 o 
   5   6   6     4544.06     4182.80    113.12 o 
   6   6   6    14343.07    14084.77    213.31 o 
   7   6   6    11379.42    10944.75    376.28 o 
   8   6   6    14235.93    14193.93    245.17 o 
   9   6   6     2487.60     2308.04     86.93 o 
  10   6   6     1975.24     1899.19    140.71 o 
  11   6   6    13546.70    13517.45    331.59 o 
  12   6   6     4112.24     3971.31    173.05 o 
  13   6   6     5765.37     5894.38    307.03 o 
  14   6   6      291.75      355.49     91.08 o 
  15   6   6     7651.63     8100.48    384.21 o 
  16   6   6        1.30      -54.44     54.44 o 
  17   6   6     7492.05     7432.03    468.35 o 
 -17   7   6     1319.35     1376.20    243.26 o 
 -16   7   6      729.55      825.75    126.05 o 
 -15   7   6      563.34      516.58     92.34 o 
 -14   7   6      364.33      434.51     86.13 o 
 -13   7   6     4405.70     4144.15    293.21 o 
 -12   7   6     1227.67     1076.91    286.51 o 
 -11   7   6     2917.56     3075.78    161.41 o 
 -10   7   6      823.17      707.27    113.53 o 
  -9   7   6     4577.56     4302.46    273.17 o 
  -8   7   6     4186.01     3844.41    149.90 o 
  -7   7   6    16205.06    16307.59    249.35 o 
  -6   7   6      719.70      677.07     69.79 o 
  -5   7   6    16301.17    15446.59    252.87 o 
  -4   7   6      243.15      363.83     37.57 o 
  -3   7   6    16923.49    16541.07    240.87 o 
  -2   7   6     3900.57     3813.93    112.26 o 
  -1   7   6    14242.41    14952.63    220.93 o 
   0   7   6      934.88     1246.45     69.42 o 
   1   7   6     9389.46     9204.10    146.83 o 
   2   7   6      294.52      359.49     43.85 o 
   3   7   6    10077.20    10267.32    198.31 o 
   4   7   6     2484.51     2316.91    129.29 o 
   5   7   6       19.75       18.91     10.64 o 
   6   7   6     4747.18     4847.23    105.14 o 
   7   7   6     1866.50     1954.29     61.56 o 
   8   7   6     4998.03     4581.92    227.89 o 
   9   7   6      232.15      282.72     33.75 o 
  10   7   6     4631.60     4013.84    141.87 o 
  11   7   6      773.37      689.32     81.24 o 
  12   7   6     3047.66     2877.75    129.61 o 
  13   7   6      567.70      478.77    109.65 o 
  14   7   6      776.62      690.23    238.38 o 
  15   7   6      298.81      258.22     81.48 o 
  16   7   6     1403.04     1096.16    305.42 o 
  17   7   6      688.13      382.58    115.46 o 
 -17   8   6     1905.57     2296.02    394.75 o 
 -16   8   6      427.20      539.62     90.38 o 
 -15   8   6      257.39      238.40     78.36 o 
 -14   8   6      850.72      778.13    169.34 o 
 -13   8   6     1172.83     1438.82    286.53 o 
 -12   8   6     2110.34     2096.91    273.40 o 
 -11   8   6      329.98      488.76     88.62 o 
 -10   8   6     2627.97     2426.23    507.25 o 
  -9   8   6      132.71      139.56     44.41 o 
  -8   8   6     2336.33     2477.70    122.23 o 
  -7   8   6      816.85      758.29     74.10 o 
  -6   8   6    10627.32    10342.60    206.11 o 
  -5   8   6     4360.38     4742.43    113.61 o 
  -4   8   6    18919.27    17864.24    293.12 o 
  -3   8   6     5148.88     5206.21    134.47 o 
  -2   8   6    12446.04    11393.41    184.54 o 
  -1   8   6      670.93      588.74     65.48 o 
   0   8   6     2494.04     1983.65     81.99 o 
   1   8   6     9086.38     9033.37    147.55 o 
   2   8   6     2805.56     2885.12    121.34 o 
   3   8   6       48.46       92.64     27.42 o 
   4   8   6      299.31      354.35     57.70 o 
   5   8   6     1581.25     1754.75     77.43 o 
   6   8   6      344.70      339.49     43.25 o 
   7   8   6     1889.65     1390.29    165.69 o 
   8   8   6      472.34      429.05     52.26 o 
   9   8   6     1610.16     1594.77     91.43 o 
  10   8   6     1173.39     1177.24    101.75 o 
  11   8   6     7864.45     7597.46    237.29 o 
  12   8   6        4.07       -9.68     84.21 o 
  13   8   6     5156.94     5488.58    293.39 o 
  14   8   6       89.73       94.39     62.89 o 
  15   8   6     3711.51     3374.26    228.70 o 
  16   8   6      107.31       32.98     48.83 o 
 -17   9   6     2685.01     2958.18    527.00 o 
 -16   9   6     6528.31     6105.63    312.30 o 
 -15   9   6     3832.59     4688.60    203.79 o 
 -14   9   6     4668.96     5156.50    160.79 o 
 -13   9   6     4164.85     4263.47    273.47 o 
 -12   9   6     6516.72     6719.28    301.09 o 
 -11   9   6    10900.33    10526.78    412.30 o 
 -10   9   6     1892.79     2089.15    303.27 o 
  -9   9   6     2611.35     2954.42    300.76 o 
  -8   9   6     1324.86     1429.62    115.52 o 
  -7   9   6    22048.90    23190.60    266.29 o 
  -6   9   6       28.33      119.70     58.54 o 
  -5   9   6      694.52      651.38     69.32 o 
  -4   9   6       43.62       97.99     37.00 o 
  -3   9   6    18566.09    18118.79    292.63 o 
  -2   9   6      932.14      815.75     62.62 o 
  -1   9   6     5693.40     4979.10    167.84 o 
   0   9   6     1132.98     1324.13     99.85 o 
   1   9   6    14348.04    13795.48    211.78 o 
   2   9   6     5850.04     5711.42    117.34 o 
   3   9   6    35760.93    36656.40    369.38 o 
   4   9   6    13427.22    13351.17    230.45 o 
   5   9   6    12875.28    13477.20    312.13 o 
   6   9   6    14814.00    15476.29    335.94 o 
   7   9   6    15027.96    14728.07    254.91 o 
   8   9   6    26466.79    27026.08    587.02 o 
   9   9   6     1044.18      925.15     73.76 o 
  10   9   6    13135.79    13100.20    321.33 o 
  11   9   6     5066.52     4923.80    382.42 o 
  12   9   6    10896.14    12080.71    320.64 o 
  13   9   6      916.57       92.29     61.23 o 
  14   9   6     1208.62     1609.52    238.70 o 
  15   9   6      244.83      118.42     64.40 o 
  16   9   6     8943.00     9110.98    545.17 o 
 -16  10   6     1125.38     1259.71    210.55 o 
 -15  10   6      665.08      839.64    130.36 o 
 -14  10   6       15.57       32.59     33.28 o 
 -13  10   6      297.93      212.40     77.29 o 
 -12  10   6     2275.02     1780.98    283.38 o 
 -11  10   6     1458.51     1635.36    205.29 o 
 -10  10   6     1616.14     1279.64    185.66 o 
  -9  10   6       16.00       68.84     25.21 o 
  -8  10   6     7788.13     7389.55    207.57 o 
  -7  10   6       58.55       66.97     28.93 o 
  -6  10   6    31463.14    31017.75    370.56 o 
  -5  10   6      875.83      873.87     85.31 o 
  -4  10   6    19219.68    18827.90    280.52 o 
  -3  10   6        2.90       79.08     23.77 o 
  -2  10   6    26430.08    25792.49    277.01 o 
  -1  10   6      191.76      240.22     32.10 o 
   0  10   6    16638.40    16422.63    263.06 o 
   1  10   6      753.62      974.12     66.55 o 
   2  10   6     6800.89     6197.34    122.67 o 
   3  10   6     2008.59     1943.72     79.35 o 
   4  10   6       18.41       15.35     15.52 o 
   5  10   6     1923.79     2215.01     86.75 o 
   6  10   6       70.46      101.05     17.12 o 
   7  10   6     1030.07      860.58     52.54 o 
   8  10   6      455.07      496.46     33.95 o 
   9  10   6      129.35      232.30     30.52 o 
  10  10   6      454.82      436.26     37.21 o 
  11  10   6     5087.79     4823.21    150.57 o 
  12  10   6       56.26      -38.67    110.33 o 
  13  10   6     2958.21     2451.57    386.89 o 
  14  10   6        5.27      -40.42     56.64 o 
  15  10   6     3569.02     2959.91    661.34 o 
  16  10   6       15.22       17.42     66.25 o 
 -16  11   6      773.87      616.90    117.26 o 
 -15  11   6     1250.49     1242.03    263.20 o 
 -14  11   6      458.05      631.26    105.88 o 
 -13  11   6     1769.03     1521.38    291.33 o 
 -12  11   6      253.51      198.31     64.37 o 
 -11  11   6     3195.54     3312.61    227.98 o 
 -10  11   6      575.05      802.42    137.73 o 
  -9  11   6      480.93      539.32    105.95 o 
  -8  11   6       98.97      169.29     31.56 o 
  -7  11   6     7218.23     7305.78    204.29 o 
  -6  11   6     1102.75     1060.48    138.94 o 
  -5  11   6    17001.88    16845.58    353.72 o 
  -4  11   6     4997.98     5176.82    155.46 o 
  -3  11   6    14432.92    13968.10    222.24 o 
  -2  11   6     1986.91     2567.21    115.54 o 
  -1  11   6     6264.05     6119.83    191.53 o 
   0  11   6       21.25      105.06     70.20 o 
   1  11   6    16193.19    16636.31    264.03 o 
   2  11   6     1535.30     1414.94     58.01 o 
   3  11   6     3081.35     3055.64     75.49 o 
   4  11   6      331.04      388.56     54.35 o 
   5  11   6      491.85      564.38     32.99 o 
   6  11   6     1313.84     1431.02    114.98 o 
   7  11   6      310.77      424.29     27.11 o 
   8  11   6     1506.76     2055.85    260.96 o 
   9  11   6     2978.32     3024.43    240.18 o 
  10  11   6     2882.63     3018.70    190.47 o 
  11  11   6       34.31       38.45     17.84 o 
  12  11   6     2765.95     2639.04    227.52 o 
  13  11   6      911.92      617.98    163.02 o 
  14  11   6     3826.35     4229.14    293.21 o 
  15  11   6        1.64      -11.28     56.51 o 
  16  11   6      489.69      385.41    170.02 o 
 -16  12   6     2761.98     2690.71    163.38 o 
 -15  12   6     6743.41     6365.34    246.14 o 
 -14  12   6     1003.84     1098.39    187.98 o 
 -13  12   6    13669.64    14998.49    383.32 o 
 -12  12   6     6902.30     6879.12    345.67 o 
 -11  12   6    11234.50    11285.62    459.35 o 
 -10  12   6    11501.48    11185.32    440.54 o 
  -9  12   6    10109.34    10551.47    316.94 o 
  -8  12   6    18399.29    19054.30    397.70 o 
  -7  12   6     5871.45     5701.26    182.34 o 
  -6  12   6    19017.07    19016.49    230.06 o 
  -5  12   6        8.17       70.20     18.25 o 
  -4  12   6     7325.20     7682.40    210.09 o 
  -3  12   6      416.48      454.81     51.98 o 
  -2  12   6    16750.76    17145.97    255.72 o 
  -1  12   6      485.38      579.68     75.87 o 
   0  12   6     3152.48     3190.29     74.08 o 
   1  12   6     2728.79     2486.43    112.13 o 
   2  12   6    10686.23    11536.64    216.32 o 
   3  12   6    21754.45    21512.70    259.77 o 
   4  12   6    11304.40    11464.57    172.90 o 
   5  12   6     7456.99     7495.43    130.41 o 
   6  12   6    13471.25    13526.50    347.54 o 
   7  12   6    25496.57    25730.13    425.95 o 
   8  12   6     1799.75     2100.54    347.33 o 
   9  12   6    10403.76    11263.46    513.25 o 
  10  12   6     2535.59     2540.95    289.61 o 
  11  12   6    12312.55    13205.98    820.28 o 
  12  12   6     4968.28     4727.61    338.90 o 
  13  12   6     2003.35     2279.71    287.49 o 
  14  12   6     1344.54     1136.18    211.32 o 
  15  12   6     4235.09     4685.59    296.96 o 
  16  12   6      427.13      312.67    112.20 o 
 -16  13   6     1828.13     1494.88    379.48 o 
 -15  13   6      465.86      483.69    103.99 o 
 -14  13   6      167.30      200.79     58.78 o 
 -13  13   6      678.71      541.33    137.41 o 
 -12  13   6       51.56      166.33     72.59 o 
 -11  13   6     4123.18     3809.95    283.31 o 
 -10  13   6     1015.70     1061.99    173.68 o 
  -9  13   6     1031.99     1104.27    156.43 o 
  -8  13   6      107.43      244.17     67.77 o 
  -7  13   6    14121.36    14504.07    326.50 o 
  -6  13   6      288.94      262.26     30.07 o 
  -5  13   6     6716.03     6412.51    131.20 o 
  -4  13   6     1314.67     1607.82    123.21 o 
  -3  13   6    17240.39    17656.85    257.73 o 
  -2  13   6     2876.57     2820.30     93.43 o 
  -1  13   6     4760.17     4697.23    107.95 o 
   0  13   6      253.94      295.66     40.30 o 
   1  13   6     3275.24     3188.32     74.21 o 
   2  13   6      329.29      314.88     41.57 o 
   3  13   6     4069.21     4131.08    199.63 o 
   4  13   6     8342.23     8507.86    162.12 o 
   5  13   6      984.28     1184.34    176.31 o 
   6  13   6      274.01      199.60     46.58 o 
   7  13   6     5675.79     4244.04    327.15 o 
   8  13   6       16.36       43.64     36.20 o 
   9  13   6      113.09      111.64     59.84 o 
  10  13   6       18.02       41.33     38.65 o 
  11  13   6       33.71       24.07     35.57 o 
  12  13   6     6440.95     6551.40    499.07 o 
  13  13   6        0.76      -33.11     90.21 o 
  14  13   6     2362.96     1878.79    453.64 o 
  15  13   6      127.95       75.98     81.07 o 
  16  13   6     4076.45     3563.27    495.58 o 
 -16  14   6      229.13      197.26    104.56 o 
 -15  14   6      329.92      374.88    100.66 o 
 -14  14   6     1760.76     1600.04    224.33 o 
 -13  14   6      467.56      294.69     75.55 o 
 -12  14   6     1203.62     1348.46    261.55 o 
 -11  14   6     1331.67     1408.37    209.47 o 
 -10  14   6     3066.74     3654.65    308.02 o 
  -9  14   6     5897.49     5631.26    308.03 o 
  -8  14   6     3672.17     3710.48    197.25 o 
  -7  14   6        6.02       38.29     25.13 o 
  -6  14   6    18758.88    18460.28    431.35 o 
  -5  14   6     4513.81     3963.59    175.13 o 
  -4  14   6    32252.20    31956.30    343.87 o 
  -3  14   6      203.34      310.28     42.86 o 
  -2  14   6     5964.78     6081.56    127.38 o 
  -1  14   6     5962.33     5745.83    120.70 o 
   0  14   6     3977.27     3999.80     97.31 o 
   1  14   6     8480.33     7945.70    307.70 o 
   2  14   6     1636.08     1761.56    116.57 o 
   3  14   6      119.20      113.50     20.54 o 
   4  14   6      505.66      565.02     46.19 o 
   5  14   6     2931.30     2570.51    258.79 o 
   6  14   6       35.44       73.52     64.87 o 
   7  14   6     1493.94     1441.03    329.55 o 
   8  14   6     5487.64     5572.63    861.40 o 
   9  14   6     1976.51     2035.84    461.22 o 
  10  14   6      677.84      890.73    270.22 o 
  11  14   6      830.93      918.68    254.63 o 
  12  14   6       12.91       24.59     33.75 o 
  13  14   6     4936.28     5505.41    583.47 o 
  14  14   6        4.43       35.45     28.58 o 
  15  14   6     1634.29     1686.89    246.50 o 
 -15  15   6     3323.43     3045.72    280.21 o 
 -14  15   6     9659.38     8769.14    325.97 o 
 -13  15   6     3693.94     3792.36    244.81 o 
 -12  15   6    10519.39     9740.57    368.39 o 
 -11  15   6     9931.59    10206.34    393.13 o 
 -10  15   6    10264.31    10094.14    471.41 o 
  -9  15   6    10567.36    11712.44    319.82 o 
  -8  15   6     1485.32     1620.03    266.46 o 
  -7  15   6    11863.09    13158.78    382.91 o 
  -6  15   6     4279.28     4074.17    174.65 o 
  -5  15   6     4468.38     4436.17    147.17 o 
  -4  15   6      230.30      256.55     40.80 o 
  -3  15   6     6541.78     6540.88    155.68 o 
  -2  15   6      874.17     1186.64    109.37 o 
  -1  15   6     2316.57     2601.78    130.11 o 
   0  15   6      415.99      401.16     38.66 o 
   1  15   6     6049.13     6108.28    139.41 o 
   2  15   6    10575.29    10714.23    190.03 o 
   3  15   6    24728.95    26294.21    432.19 o 
   4  15   6     6422.05     7051.06    276.69 o 
   5  15   6    15724.98    16351.94   3551.68 o 
   6  15   6    21275.29    22194.06    534.41 o 
   7  15   6     8935.57     9534.47    488.09 o 
   8  15   6     7351.49     7333.88    393.36 o 
  10  15   6    14312.22    14957.09    574.51 o 
  11  15   6     7272.99     7802.90   1031.42 o 
  12  15   6     4024.41     4459.04    257.11 o 
  13  15   6     2794.20     2173.52    133.14 o 
  14  15   6     2430.50     2852.62    256.00 o 
  15  15   6      180.22      114.59     46.07 o 
 -15  16   6      262.60      222.00     46.68 o 
 -14  16   6      413.24      391.06     82.79 o 
 -13  16   6      241.49      289.07     64.77 o 
 -12  16   6     6562.93     6612.21    323.34 o 
 -11  16   6      124.08      242.20     79.83 o 
 -10  16   6      381.91      440.71    107.03 o 
  -9  16   6        3.56       31.33     40.61 o 
  -8  16   6      449.93      533.41     93.88 o 
  -7  16   6      938.54     1123.15    165.22 o 
  -6  16   6     3505.66     3919.24    202.00 o 
  -5  16   6     3914.80     4062.36    197.59 o 
  -4  16   6     1489.42     1313.00    149.64 o 
  -3  16   6     2711.31     2701.39    140.91 o 
  -2  16   6     6771.14     6964.28    135.11 o 
  -1  16   6     1619.52     1764.67    137.45 o 
   0  16   6     2066.35     2171.29    105.22 o 
   1  16   6        1.07       22.74     17.12 o 
   2  16   6    10775.13    10850.38    217.98 o 
   3  16   6     1667.90     1641.99     63.68 o 
   4  16   6      369.80      256.75     97.56 o 
   5  16   6      155.50      109.88     84.42 o 
   6  16   6     1177.76      891.75    163.69 o 
   7  16   6     1819.60     1550.00    248.94 o 
   8  16   6     3167.88     3243.16    633.56 o 
   9  16   6       30.91      -43.82     83.88 o 
  10  16   6       18.14      -74.00     89.23 o 
  11  16   6     4261.67     4597.64    516.11 o 
  12  16   6      361.89      301.04    131.55 o 
  13  16   6     2444.37     2228.72    461.13 o 
  14  16   6      180.15      177.37     92.02 o 
  15  16   6     2181.74     1343.61    451.85 o 
 -15  17   6       49.30       36.24     74.09 o 
 -14  17   6       38.96      100.34     46.58 o 
 -13  17   6     2793.84     2873.95    221.85 o 
 -12  17   6       16.99       69.87     45.92 o 
 -11  17   6     1640.22     1646.82    332.59 o 
 -10  17   6      121.02      232.24     97.94 o 
  -9  17   6     7034.30     7182.13    302.32 o 
  -8  17   6      131.92      186.01     68.83 o 
  -7  17   6     2527.62     2395.89    306.74 o 
  -6  17   6      782.79      768.62    103.88 o 
  -5  17   6    24357.26    25519.96    340.19 o 
  -4  17   6      350.09      304.88     46.35 o 
  -3  17   6     4866.77     5216.71    149.06 o 
  -2  17   6     1576.07     1711.09    111.79 o 
  -1  17   6     4556.88     4698.66    137.56 o 
   0  17   6     1442.30     1341.49    113.87 o 
   1  17   6    10994.93    10777.83    203.36 o 
   2  17   6     4589.63     4431.66    164.77 o 
   3  17   6     6273.32     5796.28    624.71 o 
   4  17   6        5.74       20.79     48.74 o 
   5  17   6     3943.49     3276.86    297.86 o 
   6  17   6      297.06      239.34     94.27 o 
   7  17   6     1941.19     1419.63    210.97 o 
   8  17   6      449.47      423.17    129.83 o 
   9  17   6     7539.59     9081.40   1265.47 o 
  10  17   6     3432.14     3687.26   1132.38 o 
  11  17   6      261.19      205.71     77.64 o 
  12  17   6     2733.32     2596.70    248.69 o 
  13  17   6       43.81       56.70     42.75 o 
  14  17   6     7598.77     7806.87    482.88 o 
 -14  18   6     6726.41     6838.21    304.71 o 
 -13  18   6     6368.50     5716.57    247.54 o 
 -12  18   6     4264.98     4720.91    204.36 o 
 -11  18   6     7155.63     7117.89    284.39 o 
 -10  18   6     5668.81     6053.50    358.04 o 
  -9  18   6     3675.11     3642.45    192.63 o 
  -8  18   6     3126.74     3470.04    228.98 o 
  -7  18   6     2172.03     2406.67    240.56 o 
  -6  18   6     1544.24     1565.16    199.00 o 
  -5  18   6     2695.90     2237.23    223.41 o 
  -4  18   6     3997.56     3737.08    180.49 o 
  -3  18   6      319.97      296.55     52.73 o 
  -2  18   6     3676.50     3985.72    178.36 o 
  -1  18   6       36.17       29.14     19.87 o 
   0  18   6    15093.14    15188.35    260.73 o 
   1  18   6     7749.07     7796.12    241.98 o 
   2  18   6    19829.96    20239.12    267.87 o 
   3  18   6     5928.31     6202.09    191.69 o 
   4  18   6    40508.66    42501.26    901.02 o 
   5  18   6    17765.93    17765.48    445.99 o 
   6  18   6    21861.43    22561.48    561.29 o 
   7  18   6    11533.90    11769.26    376.78 o 
   8  18   6    19153.13    19233.94    649.00 o 
   9  18   6    11877.59    12658.07    507.38 o 
  10  18   6     9248.15     9046.77    635.24 o 
  11  18   6     5064.90     4958.25    320.96 o 
  12  18   6     3944.44     3954.94    666.33 o 
  13  18   6     1981.10     1991.08    373.62 o 
  14  18   6      853.16      537.19    127.42 o 
 -14  19   6      239.60      211.33     55.06 o 
 -13  19   6     1453.91     1368.08    219.49 o 
 -12  19   6      464.27      549.90    143.94 o 
 -11  19   6     4222.27     4418.49    303.12 o 
 -10  19   6     1424.59     1425.98    312.26 o 
  -9  19   6     3386.11     3484.90    224.10 o 
  -8  19   6       20.96       42.83     42.90 o 
  -7  19   6    11144.38    11813.70    260.46 o 
  -6  19   6     1042.76     1035.71    194.28 o 
  -5  19   6     8673.94     9128.87    298.63 o 
  -4  19   6     1053.64      712.90     97.83 o 
  -3  19   6     8774.56     9596.42    281.23 o 
  -2  19   6      113.17      113.47     35.28 o 
  -1  19   6     3112.14     3045.97    155.99 o 
   0  19   6      690.70      572.86     75.86 o 
   1  19   6       38.88       52.53     18.66 o 
   2  19   6     6141.68     5816.95    283.79 o 
   3  19   6      321.84      194.98     66.28 o 
   4  19   6      372.65      106.52     57.98 o 
   5  19   6     2582.66     2024.49    402.08 o 
   6  19   6     5003.27     4395.73    509.25 o 
   7  19   6       10.84       23.95     43.25 o 
   8  19   6     1150.97      930.50    335.91 o 
   9  19   6      164.11      133.51     69.82 o 
  10  19   6     1070.44      741.06    160.18 o 
  11  19   6      339.08      369.41    105.43 o 
  12  19   6     3355.89     3304.00    521.42 o 
  13  19   6       25.58        9.12     54.26 o 
  14  19   6     1812.47     1275.61    311.90 o 
 -14  20   6      937.54      720.25    217.46 o 
 -13  20   6       30.99       48.48     31.42 o 
 -12  20   6      744.73     1042.08    260.25 o 
 -11  20   6      195.13      174.78     44.17 o 
 -10  20   6     2771.11     2774.70    141.08 o 
  -9  20   6       62.72       82.96     51.01 o 
  -8  20   6     3942.96     4184.00    233.94 o 
  -7  20   6        3.18        5.63     36.39 o 
  -6  20   6     5440.95     5033.94    265.21 o 
  -5  20   6        5.94       40.05     26.34 o 
  -4  20   6    17103.51    18615.81    327.23 o 
  -3  20   6     8985.01     9064.35    246.99 o 
  -2  20   6     7835.87     7425.84    220.29 o 
  -1  20   6     3633.52     3945.92    199.57 o 
   0  20   6    19638.70    21198.45    267.31 o 
   1  20   6    13465.16    13412.57    303.13 o 
   2  20   6    10186.18     9797.15    236.07 o 
   3  20   6     5089.46     5219.55    998.12 o 
   4  20   6     7999.63     7915.90    409.98 o 
   5  20   6     2788.71     3020.02    703.51 o 
   6  20   6     2570.71     2486.36    476.85 o 
   7  20   6       81.31       28.11     40.59 o 
   8  20   6       97.30      118.47     72.96 o 
   9  20   6     3654.68     3245.63    536.54 o 
  10  20   6       89.30       54.06     53.41 o 
  11  20   6     2002.14     1537.87    264.64 o 
  12  20   6      405.00      324.80     68.82 o 
  13  20   6     7903.25     7591.98    469.33 o 
 -13  21   6     3995.37     4448.05    200.22 o 
 -12  21   6     9926.08     9513.44    432.99 o 
 -11  21   6     1251.00     1425.83    204.49 o 
 -10  21   6     9108.01     9305.98    366.33 o 
  -9  21   6     3219.31     3220.89    144.05 o 
  -8  21   6     2210.28     2559.56    318.52 o 
  -7  21   6     2443.85     2271.30    259.07 o 
  -6  21   6     1348.53     1441.12    197.96 o 
  -5  21   6    11373.88    12023.56    393.21 o 
  -4  21   6      267.80      294.46     54.76 o 
  -3  21   6     7523.46     7475.66    219.13 o 
  -2  21   6     2865.43     2233.83    235.91 o 
  -1  21   6    13845.92    13946.07    447.51 o 
   0  21   6    12526.96    12652.56    339.02 o 
   1  21   6    14244.09    13490.23    330.85 o 
   2  21   6     8590.71     8339.74    236.58 o 
   3  21   6    19507.72    19836.71    243.54 o 
   4  21   6     8969.51     8608.83    504.06 o 
   5  21   6    10112.99    10514.53    573.46 o 
   6  21   6     4709.29     4480.76    284.33 o 
   7  21   6     9192.42     9686.77    531.75 o 
   8  21   6     3101.04     3248.54    578.05 o 
   9  21   6    13849.96    14727.07    519.14 o 
  10  21   6     2636.58     2649.40    470.65 o 
  11  21   6     7377.93     7103.28    699.06 o 
  12  21   6     1872.70     1506.67    281.47 o 
  13  21   6     3349.16     2787.96    315.86 o 
 -13  22   6      478.33      370.63     82.94 o 
 -12  22   6      763.56      684.52    135.36 o 
 -11  22   6      141.16      190.41     63.37 o 
 -10  22   6     5417.22     5654.47    190.96 o 
  -9  22   6     1596.42     1653.29    203.35 o 
  -8  22   6     6718.77     7111.13    364.26 o 
  -7  22   6       18.45       50.90     36.61 o 
  -6  22   6    13089.08    13003.01    362.52 o 
  -5  22   6       78.92      100.14     40.85 o 
  -4  22   6    14328.66    14701.75    317.58 o 
  -3  22   6      423.00      390.34     64.97 o 
  -2  22   6    11553.70    11916.45    247.63 o 
   0  22   6     6886.29     6092.93    416.37 o 
   1  22   6       53.51       51.64     22.43 o 
   2  22   6     1789.06     1834.67    147.32 o 
   3  22   6     1800.68     1823.35    106.18 o 
   4  22   6      807.28      879.93    277.27 o 
   5  22   6       25.68       -5.69    103.62 o 
   6  22   6      886.43      675.58    289.17 o 
   7  22   6       11.45      -17.32     77.72 o 
   8  22   6      136.74      254.52     82.54 o 
   9  22   6      259.02      228.07    101.71 o 
  10  22   6      995.61     1106.25    339.75 o 
  11  22   6     2171.93     2251.73    376.09 o 
  12  22   6       57.97       74.63     54.65 o 
 -12  23   6     1335.10     1375.60    212.62 o 
 -11  23   6     1159.42      950.81    215.13 o 
 -10  23   6      156.20      188.28     48.24 o 
  -9  23   6     6615.93     6666.52    229.13 o 
  -8  23   6      217.08      159.09     49.87 o 
  -7  23   6     7964.31     8144.48    698.41 o 
  -6  23   6      197.72      208.34     86.83 o 
  -5  23   6    13177.12    13211.11    386.03 o 
  -4  23   6       78.79      159.43     64.53 o 
  -3  23   6    15374.63    15930.95    307.77 o 
  -2  23   6      142.74      153.28     36.66 o 
  -1  23   6     8544.27     7990.19    312.74 o 
   0  23   6      754.87      827.35    104.33 o 
   1  23   6     7817.15     8378.99    256.46 o 
   2  23   6     1566.39     1608.00    117.82 o 
   3  23   6     2021.88     2037.07    139.86 o 
   4  23   6       55.50       46.09     54.29 o 
   5  23   6     1023.51     1088.36    299.64 o 
   6  23   6      667.30      670.76    212.53 o 
   7  23   6      777.97      793.68    278.25 o 
   8  23   6       82.40       77.05     67.66 o 
   9  23   6      632.80      421.93    179.49 o 
  10  23   6     1095.08      972.90    211.62 o 
  11  23   6       28.74       54.04     50.37 o 
 -12  24   6     2844.97     2612.91    183.86 o 
 -11  24   6     6621.66     6805.50    378.97 o 
 -10  24   6     2058.10     2073.17    206.34 o 
  -9  24   6     2964.79     2772.59    242.08 o 
  -8  24   6     2048.27     2133.29    175.70 o 
  -7  24   6     4059.22     3841.11    389.66 o 
  -6  24   6     4638.71     4428.24    228.61 o 
  -5  24   6     2071.26     2380.84    314.78 o 
  -4  24   6    10717.52    10045.51    456.99 o 
  -3  24   6      449.22      306.64     57.65 o 
  -2  24   6     7050.23     6615.61    288.56 o 
  -1  24   6     2510.75     2066.66    208.39 o 
   0  24   6     8810.68     8737.77    267.34 o 
   1  24   6     3174.99     2867.32    188.56 o 
   2  24   6     7797.57     7223.36    218.47 o 
   3  24   6     3411.49     3422.66    128.46 o 
   4  24   6     6748.08     7802.26    443.31 o 
   5  24   6     6237.96     6493.75    467.24 o 
   6  24   6     4119.39     4035.31    219.12 o 
   7  24   6     3364.58     3802.23    276.38 o 
   8  24   6     9960.81     9353.46    426.17 o 
   9  24   6     5693.50     5771.21    673.67 o 
  10  24   6     8064.82     8186.30    423.22 o 
  11  24   6     3296.99     3103.02    657.27 o 
 -11  25   6      103.88       93.16     43.33 o 
 -10  25   6      664.31      640.62    112.09 o 
  -9  25   6     2078.77     1908.60    252.77 o 
  -8  25   6     4188.58     3999.44    165.39 o 
  -7  25   6     1087.65     1134.08    168.36 o 
  -6  25   6      326.55      328.77     93.07 o 
  -5  25   6     1641.68     1656.00    250.38 o 
  -4  25   6      715.17      520.82    109.87 o 
  -3  25   6     3397.12     3069.93    156.27 o 
  -2  25   6     1211.15      947.71     87.72 o 
  -1  25   6     7287.12     7169.57    233.21 o 
   0  25   6     4065.24     3817.80    284.95 o 
   1  25   6     3816.23     3625.39    142.98 o 
   2  25   6     1132.49      942.26     88.68 o 
   3  25   6     7896.98     7740.06    372.31 o 
   4  25   6      246.59      261.85    112.63 o 
   5  25   6     2335.79     2427.82    139.79 o 
   6  25   6       18.10       21.90     51.51 o 
   7  25   6       10.52       99.96     49.58 o 
   8  25   6      162.30      103.11     93.22 o 
   9  25   6      202.05      225.88     68.95 o 
  10  25   6     1446.45     1003.33    274.35 o 
 -11  26   6       26.61       33.95     35.78 o 
 -10  26   6     1754.35     1400.33    176.81 o 
  -9  26   6      121.44      113.21     86.61 o 
  -8  26   6     3179.58     3322.25    246.73 o 
  -7  26   6      123.10       87.91     38.22 o 
  -6  26   6     2368.13     2652.94    207.50 o 
  -5  26   6      615.87      581.69    150.58 o 
  -4  26   6     4915.51     4282.58    263.69 o 
  -3  26   6        0.17       16.45     22.88 o 
  -2  26   6     7380.92     8298.45    329.02 o 
  -1  26   6        7.33      -18.52     18.52 o 
   0  26   6     8712.42     8802.22    424.89 o 
   1  26   6       43.80      103.70     45.03 o 
   2  26   6     7145.17     7664.37    371.46 o 
   3  26   6     1355.26     1051.05    256.04 o 
   4  26   6     4052.44     3879.31    562.81 o 
   5  26   6      144.98       72.36     48.76 o 
   6  26   6     3404.90     3462.01    510.19 o 
   7  26   6      134.18      209.07     72.62 o 
   8  26   6      630.25      572.98    126.30 o 
   9  26   6     1686.11     1225.60    294.13 o 
  10  26   6      255.25      267.62     54.35 o 
 -10  27   6     1916.51     1493.68    234.74 o 
  -9  27   6     2600.74     2797.74    128.79 o 
  -8  27   6     2572.16     2127.00    356.31 o 
  -7  27   6     4817.88     5186.27    223.04 o 
  -6  27   6     1863.69     1670.81    221.37 o 
  -5  27   6     6651.35     7286.03    234.69 o 
  -4  27   6     5099.42     5009.34    228.32 o 
  -3  27   6     6084.54     6445.12    380.37 o 
  -2  27   6      941.72      832.14    125.57 o 
  -1  27   6     4304.44     4269.04    204.45 o 
   0  27   6      100.44       59.86     49.15 o 
   1  27   6     7100.11     7544.52    279.83 o 
   2  27   6      755.93      734.51    195.47 o 
   3  27   6     2953.69     2503.74    435.89 o 
   4  27   6     2976.27     3187.74    603.32 o 
   5  27   6     2657.56     2461.22    561.65 o 
   6  27   6     5484.23     5530.61    286.12 o 
   7  27   6     2539.25     2291.03    628.88 o 
   8  27   6     9591.77    10074.96    522.07 o 
   9  27   6     4071.59     4277.67    314.15 o 
  -9  28   6       10.46       17.58     44.21 o 
  -8  28   6      552.50      450.65     92.46 o 
  -7  28   6       86.03       76.25     38.29 o 
  -6  28   6      217.76       31.09     49.08 o 
  -5  28   6      770.80      176.38    285.24 o 
  -4  28   6     1081.01      749.10    115.21 o 
  -3  28   6     2867.26     3112.15    388.52 o 
  -2  28   6     4098.85     3972.10    167.97 o 
  -1  28   6       70.99       56.55     21.01 o 
   0  28   6     4034.45     4080.71    170.80 o 
   1  28   6       11.73       47.84     21.80 o 
   2  28   6     5339.54     5432.33    288.69 o 
   3  28   6        8.47       23.37     32.77 o 
   4  28   6     7886.02     8768.06    421.76 o 
   5  28   6       18.09       35.93     39.42 o 
   6  28   6     2272.70     2060.94    504.09 o 
   7  28   6      195.09      254.49     95.98 o 
   8  28   6      493.27      453.73    140.53 o 
  -8  29   6      180.42      128.36     93.75 o 
  -7  29   6      940.84      668.23    163.97 o 
  -6  29   6      982.32      876.07    146.06 o 
  -5  29   6      387.12      363.35     73.60 o 
  -4  29   6      220.36      195.38     72.13 o 
  -3  29   6     2194.76     1896.99    187.00 o 
  -2  29   6      865.37      581.55    102.30 o 
  -1  29   6     2510.42     2858.40    334.08 o 
   0  29   6     1553.42     1607.36    169.40 o 
   1  29   6     8140.72     8862.25    405.89 o 
   2  29   6     2565.17     2249.37    509.34 o 
   3  29   6     5322.74     5992.41    328.96 o 
   4  29   6     4949.83     5660.45    349.99 o 
   5  29   6     9493.71    10138.97    516.32 o 
   6  29   6      959.41      819.78    160.80 o 
   7  29   6     2400.72     2713.26    225.69 o 
  -7  30   6     3097.48     2847.92    119.14 o 
  -6  30   6    15532.99    16175.11    676.76 o 
  -5  30   6     3039.90     2796.39    350.92 o 
  -4  30   6    14205.70    13978.17    463.96 o 
  -3  30   6     3725.44     3626.36    173.56 o 
  -2  30   6     7269.57     6866.18    237.57 o 
  -1  30   6        6.92       46.04     27.34 o 
   0  30   6     3168.19     3055.33    215.70 o 
   1  30   6      181.45      163.74     87.52 o 
   2  30   6     2994.12     2445.06    544.88 o 
   3  30   6      450.17      298.74    150.23 o 
   4  30   6      225.14      111.68     88.02 o 
   5  30   6     1021.99     1082.79    221.22 o 
   6  30   6     1954.50     1508.37    347.95 o 
  -6  31   6      202.22      137.04     57.59 o 
  -5  31   6       68.73       86.23     74.61 o 
  -4  31   6     1006.35      790.51    158.27 o 
  -3  31   6      120.30       89.72     31.18 o 
  -2  31   6     2677.38     2394.08    138.93 o 
  -1  31   6      579.88      683.11    187.86 o 
   0  31   6      640.70      519.85    128.65 o 
   1  31   6     1406.96     1294.68    338.50 o 
   2  31   6     1552.00     1382.30    343.50 o 
   3  31   6     4374.33     4631.38    291.72 o 
   4  31   6     1091.70      763.19    240.52 o 
   5  31   6     4315.52     4280.25    305.77 o 
  -4  32   6     1240.40      932.51    174.94 o 
  -3  32   6      345.83      267.29    109.90 o 
  -2  32   6     1138.46      780.37    211.91 o 
  -1  32   6     3568.71     4071.03    173.01 o 
   0  32   6     2467.74     2034.74    570.49 o 
   1  32   6     2340.44     2040.06    444.79 o 
   2  32   6     2647.81     2190.61    447.06 o 
   3  32   6     3128.39     3202.49    499.21 o 
   4  32   6     4395.21     4684.84    319.95 o 
  -1  33   6     3089.80     2633.66    307.90 o 
   0  33   6      156.27      122.54    106.87 o 
   1  33   6     4199.18     3837.56    358.26 o 
 -17   1   7      187.16      279.43     65.36 o 
 -16   1   7     5934.68     5591.58    431.26 o 
 -15   1   7       30.90      162.29     65.51 o 
 -14   1   7     7773.63     8050.05    327.59 o 
 -13   1   7      853.57      949.97    228.84 o 
 -12   1   7     2909.78     3553.00    183.84 o 
 -11   1   7      179.54      260.30     68.72 o 
 -10   1   7     9039.29     8885.50    333.42 o 
  -9   1   7      891.88     1184.10    151.98 o 
  -8   1   7       80.64      142.33     33.51 o 
  -7   1   7     2208.54     2337.65    130.00 o 
  -6   1   7     4552.87     4475.80    124.77 o 
  -5   1   7     3605.52     3459.51     86.48 o 
  -4   1   7     1446.66     1599.38    132.15 o 
  -3   1   7    10108.88    10140.64    245.65 o 
  -2   1   7      700.86      852.82     76.54 o 
  -1   1   7    16148.36    15986.28    232.23 o 
   0   1   7     5162.76     5460.06    100.27 o 
   1   1   7    28437.45    28691.23    295.66 o 
   2   1   7      291.65      307.17     36.66 o 
   3   1   7    47404.13    48253.43    318.42 o 
   4   1   7     4994.39     5385.66    139.62 o 
   5   1   7    17292.36    18264.32    267.31 o 
   6   1   7      194.75      168.92     32.99 o 
   7   1   7    19945.51    20625.62    507.68 o 
   8   1   7       10.21       33.70     14.62 o 
   9   1   7     5356.88     5614.70    160.48 o 
  10   1   7     1794.66     1884.37    151.04 o 
  11   1   7     1237.48     1274.07    102.76 o 
  12   1   7      350.39      413.86     65.57 o 
  13   1   7     2388.41     1984.34    259.69 o 
  14   1   7     2703.44     2772.78    174.94 o 
  15   1   7       25.16       29.87     28.63 o 
  16   1   7     3101.93     2678.20    391.05 o 
 -16   2   7      223.58      284.96     55.24 o 
 -15   2   7     6948.93     7054.73    348.84 o 
 -14   2   7     1298.27     1381.42    239.36 o 
 -13   2   7     5240.57     5111.29    255.34 o 
 -12   2   7     5251.18     5259.91    289.61 o 
 -11   2   7     6381.38     6545.33    301.15 o 
 -10   2   7     5598.65     5104.64    245.86 o 
  -9   2   7     8957.04     8869.79    299.23 o 
  -8   2   7    13854.01    13474.38    624.67 o 
  -7   2   7     2334.89     2185.83    127.08 o 
  -6   2   7    18196.39    16976.55    326.09 o 
  -5   2   7    14171.43    13997.02    231.83 o 
  -4   2   7     2383.68     2479.50    169.17 o 
  -3   2   7     1315.40     1447.98     71.83 o 
  -2   2   7    12094.71    11400.79    231.01 o 
  -1   2   7    22382.13    22579.85    213.61 o 
   0   2   7    23644.68    23736.13    186.93 o 
   1   2   7      227.05      304.69     36.57 o 
   2   2   7     1519.50     1499.52     57.15 o 
   3   2   7     2878.71     3169.86    119.89 o 
   4   2   7    12003.42    12707.43    193.18 o 
   5   2   7       81.18       78.36     20.84 o 
   6   2   7     1093.20     1037.05     67.25 o 
   7   2   7      123.04       52.49     37.43 o 
   8   2   7     4428.90     4196.36    181.88 o 
   9   2   7      518.93      542.85     78.99 o 
  10   2   7      516.33      484.60     64.22 o 
  11   2   7     6685.71     6308.79    170.35 o 
  12   2   7     6565.59     6354.92    221.78 o 
  13   2   7     1435.86     1273.10    214.33 o 
  14   2   7     4352.18     4368.35    116.60 o 
  15   2   7     5512.23     5245.88    215.90 o 
  16   2   7      593.96      403.36     97.84 o 
 -16   3   7      548.91      592.23     87.36 o 
 -15   3   7      833.80      885.82    165.91 o 
 -14   3   7      398.25      330.30     95.32 o 
 -13   3   7     1126.56     1055.35    195.55 o 
 -12   3   7      814.58      754.91    145.30 o 
 -11   3   7     4090.28     4319.20    424.78 o 
 -10   3   7     1191.58     1347.78    293.39 o 
  -9   3   7     1630.35     1871.39    271.23 o 
  -8   3   7     1500.32     1946.51    261.77 o 
  -7   3   7      563.57      596.05     76.09 o 
  -6   3   7     4591.70     3919.89    127.25 o 
  -5   3   7     2514.73     2601.77    175.63 o 
  -4   3   7    16111.33    15714.36    241.43 o 
  -3   3   7     3611.67     3498.87    103.74 o 
  -2   3   7    20872.43    20708.03    379.20 o 
  -1   3   7     1447.97     1548.15     85.55 o 
   0   3   7    14438.86    14118.97    229.82 o 
   1   3   7     3029.87     2963.77    122.56 o 
   2   3   7     6345.75     6482.77    128.87 o 
   3   3   7     1757.16     1760.72     88.60 o 
   4   3   7     7348.77     7772.59    160.64 o 
   5   3   7     1770.05     1806.59     83.15 o 
   6   3   7     2119.69     1980.13    223.29 o 
   7   3   7     1213.18     1248.63     97.16 o 
   8   3   7     8021.60     7706.76    417.19 o 
   9   3   7      587.72      729.58     76.44 o 
  10   3   7     2870.42     2732.81    167.81 o 
  11   3   7     2168.91     2184.84    152.76 o 
  12   3   7     4284.76     4284.19    290.36 o 
  13   3   7     1343.38     1322.90     93.58 o 
  14   3   7       69.54      113.21     52.36 o 
  15   3   7     3109.19     3066.17    206.20 o 
  16   3   7      530.17      432.04    201.51 o 
 -16   4   7       63.33      106.68     44.62 o 
 -15   4   7    11229.28    11430.17    404.97 o 
 -14   4   7      883.62      728.69    143.47 o 
 -13   4   7     5164.82     4869.45    235.13 o 
 -12   4   7        7.06       33.72     42.75 o 
 -11   4   7     9652.01     9034.19    387.87 o 
 -10   4   7       15.21      105.98     62.86 o 
  -9   4   7     8886.30     8885.80    351.59 o 
  -8   4   7      408.43      511.27     93.45 o 
  -7   4   7      146.04      246.75     40.59 o 
  -6   4   7    15854.07    15341.52    236.94 o 
  -5   4   7       59.73      104.26     26.65 o 
  -4   4   7    10235.61    10096.11    202.95 o 
  -3   4   7     1881.30     1720.86     92.29 o 
  -2   4   7    18205.11    17884.38    292.20 o 
  -1   4   7     2030.19     1992.97    132.57 o 
   0   4   7    25421.10    25124.28    232.97 o 
   1   4   7     2076.12     1966.04     69.20 o 
   2   4   7    35134.42    35689.98    320.66 o 
   3   4   7       73.51      103.79     22.98 o 
   4   4   7    33033.64    33365.39    309.92 o 
   5   4   7    11644.82    11553.82    175.98 o 
   6   4   7    21214.02    22530.30    244.45 o 
   7   4   7       32.57       59.55     18.43 o 
   8   4   7    27776.92    29356.81    310.60 o 
   9   4   7     1564.96     1544.50    144.62 o 
  10   4   7    13222.73    13618.93    298.26 o 
  11   4   7       76.80       87.85     25.03 o 
  12   4   7     3076.98     2906.40    304.25 o 
  13   4   7      200.06      185.30     57.05 o 
  14   4   7      977.66      939.52    127.99 o 
  15   4   7     1354.39     1094.83    242.95 o 
  16   4   7      230.29      138.70    108.26 o 
 -16   5   7     1314.65     1279.56    218.17 o 
 -15   5   7     1586.72     1655.34    221.13 o 
 -14   5   7     7051.70     6956.54    241.19 o 
 -13   5   7     9725.11     9590.18    476.49 o 
 -12   5   7     4639.37     4906.48    272.12 o 
 -11   5   7    15663.81    15717.18    353.77 o 
 -10   5   7    16260.95    16069.17    307.92 o 
  -9   5   7    16534.46    16556.86    479.96 o 
  -8   5   7     5286.78     5075.93    245.94 o 
  -7   5   7    35388.04    33643.09    752.37 o 
  -6   5   7    43550.80    42223.12    730.47 o 
  -5   5   7     9978.75     9885.96    387.21 o 
  -4   5   7    15041.03    15265.21    244.84 o 
  -3   5   7     5161.90     4950.36    112.47 o 
  -2   5   7    15406.61    14925.26    246.24 o 
  -1   5   7     2559.08     2341.73    116.54 o 
   0   5   7    15402.23    15197.17    250.30 o 
   1   5   7      105.80      200.76     29.93 o 
   2   5   7      676.76      796.54     63.13 o 
   3   5   7      915.66      982.17     72.57 o 
   4   5   7     1168.96     1387.95     95.19 o 
   5   5   7      261.34      345.03     44.95 o 
   6   5   7     8637.03     8000.17    158.73 o 
   7   5   7      145.28      119.55     44.35 o 
   8   5   7     6162.43     6032.29    202.24 o 
   9   5   7      315.19      282.09     38.96 o 
  10   5   7    12942.15    13148.69    498.85 o 
  11   5   7     2761.30     2504.02    160.00 o 
  12   5   7     4731.20     5044.29    257.58 o 
  13   5   7    15557.33    16514.38    390.22 o 
  14   5   7     4167.15     3941.08    312.86 o 
  15   5   7     3093.50     3147.82    454.90 o 
  16   5   7     7105.13     6057.18    636.46 o 
 -16   6   7        2.59       62.86     46.72 o 
 -15   6   7      232.69      180.79     64.37 o 
 -14   6   7     2233.53     2049.10    308.02 o 
 -13   6   7      599.33      509.10    142.58 o 
 -12   6   7     2110.08     1797.60    318.55 o 
 -11   6   7     1348.83     1022.68    259.39 o 
 -10   6   7    11542.28    11359.98    369.34 o 
  -9   6   7       47.93      176.23     61.01 o 
  -8   6   7    10493.59    10283.97    413.92 o 
  -7   6   7     4974.32     4953.15    158.68 o 
  -6   6   7     1338.72     1232.26    130.02 o 
  -5   6   7     4603.42     4620.64    111.27 o 
  -4   6   7     1309.11     1415.01    117.38 o 
  -3   6   7    18565.99    17703.65    270.48 o 
  -2   6   7      564.80      603.00     67.53 o 
  -1   6   7     8719.70     8594.47    169.29 o 
   0   6   7     4655.60     4606.91    176.65 o 
   1   6   7    18525.13    18177.74    290.01 o 
   2   6   7     9546.14     9244.88    177.74 o 
   3   6   7      486.03      516.79     58.20 o 
   4   6   7    12002.80    12523.54    261.70 o 
   5   6   7     3302.65     3363.35    104.68 o 
   6   6   7     3422.22     3501.43    131.64 o 
   7   6   7     2878.17     2632.78    290.19 o 
   8   6   7     8406.17     8250.72    211.00 o 
   9   6   7     3827.92     3547.11    388.20 o 
  10   6   7       72.32       84.56     38.96 o 
  11   6   7     3287.32     2840.42    116.30 o 
  12   6   7     4740.31     4691.13    213.42 o 
  13   6   7     1788.79     1696.80    179.36 o 
  14   6   7     4971.87     4802.21    207.64 o 
  15   6   7      348.54      320.00     69.70 o 
  16   6   7     2776.22     1854.67    451.38 o 
 -16   7   7    12142.50    13221.59    544.03 o 
 -15   7   7      762.40      938.97    141.48 o 
 -14   7   7     4407.33     4124.91    350.98 o 
 -13   7   7     2083.85     2318.08    336.37 o 
 -12   7   7     9098.90     8698.57    359.73 o 
 -11   7   7       80.84      117.86     55.98 o 
 -10   7   7     9631.18     9725.70    386.17 o 
  -9   7   7     3639.31     3702.58    343.55 o 
  -8   7   7     1857.36     2467.35    339.43 o 
  -7   7   7     3248.99     3054.11    275.93 o 
  -6   7   7       85.45      162.76     29.46 o 
  -5   7   7    10426.90    10261.79    284.68 o 
  -4   7   7      285.06      325.53     42.47 o 
  -3   7   7    24333.92    24670.23    259.92 o 
  -2   7   7     2960.31     2805.01     97.42 o 
  -1   7   7    12437.79    12192.43    238.18 o 
   0   7   7    16411.74    16298.39    265.64 o 
   1   7   7    28497.70    28526.88    287.04 o 
   2   7   7     2227.08     2113.49    101.65 o 
   3   7   7    59543.40    61755.96    640.97 o 
   4   7   7        3.33       24.62     17.26 o 
   5   7   7    20637.79    21413.31    311.95 o 
   6   7   7       74.86       75.56     31.87 o 
   7   7   7    40067.93    42984.71    480.28 o 
   8   7   7     2482.75     2426.01     83.69 o 
   9   7   7    25389.97    26110.99    499.44 o 
  10   7   7     1236.88     1181.00     85.00 o 
  11   7   7    11093.21    11477.03    615.72 o 
  12   7   7      258.12      261.68     74.68 o 
  13   7   7      178.85      190.62    119.42 o 
  14   7   7      121.58      108.04     65.39 o 
  15   7   7      575.12      491.19    111.27 o 
  16   7   7     1169.53      837.65    158.56 o 
 -16   8   7     2159.58     1815.06    242.41 o 
 -15   8   7     1538.84     1453.97    223.39 o 
 -14   8   7     4060.59     3633.30    209.28 o 
 -13   8   7     2155.59     1992.71    262.87 o 
 -12   8   7    11957.06    12095.23    399.97 o 
 -11   8   7     3236.19     2612.23    257.42 o 
 -10   8   7    15604.76    15766.43    367.73 o 
  -9   8   7     7445.31     7639.94    353.43 o 
  -8   8   7    17855.53    18010.25    349.89 o 
  -7   8   7    21259.39    20413.39    362.77 o 
  -6   8   7    24293.06    22796.30    441.97 o 
  -5   8   7    44200.83    44062.09    630.01 o 
  -4   8   7      908.07      838.01     77.04 o 
  -3   8   7    44346.21    43491.49    479.62 o 
  -2   8   7    13776.31    13199.72    211.44 o 
  -1   8   7    38725.96    38654.33    369.45 o 
   0   8   7     3430.87     3628.56     94.97 o 
   1   8   7    14065.00    13310.40    207.06 o 
   2   8   7      345.43      479.31     53.51 o 
   3   8   7     2324.64     2368.71    129.05 o 
   4   8   7     1622.57     1564.41     79.89 o 
   5   8   7     4573.91     4497.51    159.29 o 
   6   8   7      109.62      192.08     26.74 o 
   7   8   7    22133.19    23690.65    333.19 o 
   8   8   7     2334.25     2011.46    152.44 o 
   9   8   7    11975.48    12163.38    311.91 o 
  10   8   7     3375.02     3404.53    217.15 o 
  11   8   7    21057.13    21478.32    605.22 o 
  12   8   7    12769.41    13534.91    595.17 o 
  13   8   7     5249.27     5718.52    344.38 o 
  14   8   7     8846.27     8918.92    413.95 o 
  15   8   7     4020.57     4658.35    276.37 o 
  16   8   7     4567.70     4386.07    270.20 o 
 -16   9   7     1555.11     1440.29    364.41 o 
 -15   9   7      737.71      717.73    181.38 o 
 -14   9   7      154.70      135.94     41.33 o 
 -13   9   7     1662.35     1713.78    236.20 o 
 -12   9   7     2859.98     3134.63    408.65 o 
 -11   9   7     3483.31     3517.59    243.36 o 
 -10   9   7      293.93      246.39     74.43 o 
  -9   9   7     6302.09     6567.74    276.81 o 
  -8   9   7     2793.46     2603.66    153.17 o 
  -7   9   7     1024.56     1131.69    122.06 o 
  -6   9   7     7615.51     7771.98    203.80 o 
  -5   9   7      172.23      255.05     34.93 o 
  -4   9   7    16989.88    15716.72    243.20 o 
  -3   9   7     1025.54     1078.61    114.30 o 
  -2   9   7    18670.89    18173.23    274.48 o 
  -1   9   7       11.21       65.73     26.12 o 
   0   9   7    13622.55    13816.48    211.69 o 
   1   9   7     1095.80     1264.67     99.87 o 
   2   9   7     5453.06     5586.95    137.17 o 
   3   9   7     4163.76     4181.65    116.07 o 
   4   9   7     5030.97     4817.46    232.82 o 
   5   9   7     3646.42     3573.44    134.52 o 
   6   9   7     3789.55     3643.27    114.53 o 
   7   9   7     8126.15     8475.83    146.53 o 
   8   9   7      802.89      681.56     71.26 o 
   9   9   7     5347.63     5612.81    205.86 o 
  10   9   7     6305.05     6227.17    189.01 o 
  11   9   7        5.07       24.62     22.59 o 
  12   9   7     2850.79     2769.45    556.36 o 
  13   9   7      424.89      421.94    137.12 o 
  14   9   7     1406.26      988.11    143.09 o 
  15   9   7      999.25      711.65    148.81 o 
  16   9   7      513.26      407.23    128.57 o 
 -16  10   7        2.08       52.60     54.02 o 
 -15  10   7     7327.31     7406.54    352.85 o 
 -14  10   7     1022.58     1043.48    226.94 o 
 -13  10   7     5599.62     5977.93    334.69 o 
 -12  10   7     1015.78      742.49    179.89 o 
 -11  10   7     7615.72     6937.21    346.94 o 
 -10  10   7      544.04      740.51    149.32 o 
  -9  10   7     7773.97     8054.98    312.70 o 
  -8  10   7     3500.14     3606.34    346.39 o 
  -7  10   7     4859.92     4919.29    293.69 o 
  -6  10   7     3479.55     3113.11    179.50 o 
  -5  10   7      804.16      811.68    107.38 o 
  -4  10   7     6791.31     6283.13    132.52 o 
  -3  10   7     1328.64     1441.69    118.51 o 
  -2  10   7    23526.00    24228.07    318.14 o 
  -1  10   7     3750.09     3546.06    122.09 o 
   0  10   7    27167.97    28248.96    275.00 o 
   1  10   7     2416.41     2245.98     76.00 o 
   2  10   7    79290.67    77994.02    884.26 o 
   3  10   7     1125.28     1085.19     91.72 o 
   4  10   7    65294.53    70029.30    994.29 o 
   5  10   7      392.04      425.42     46.28 o 
   6  10   7    43919.05    46943.17    581.08 o 
   7  10   7     2422.93     2390.46     82.40 o 
   8  10   7    41843.66    42277.95   1382.36 o 
   9  10   7       52.19       48.91     20.08 o 
  10  10   7    15915.58    16007.10    363.97 o 
  11  10   7       32.70      101.05     42.05 o 
  12  10   7     2645.35     2481.73    504.37 o 
  13  10   7       76.17       98.95     53.75 o 
  14  10   7       36.93       31.78     35.95 o 
  15  10   7       37.82       11.74     33.02 o 
 -15  11   7     3057.04     2931.13    160.54 o 
 -14  11   7     2015.58     2051.97    276.87 o 
 -13  11   7     3870.03     3592.06    206.39 o 
 -12  11   7     6302.82     5358.91    259.76 o 
 -11  11   7    17399.78    18638.86    503.62 o 
 -10  11   7    11536.76    11102.83    527.63 o 
  -9  11   7    13368.93    14135.23    433.91 o 
  -8  11   7    12595.97    13112.96    401.87 o 
  -7  11   7    40499.24    40944.41    622.16 o 
  -6  11   7    29477.64    29908.86    392.87 o 
  -5  11   7    13181.31    12755.46    293.61 o 
  -4  11   7    30814.88    30141.71    557.33 o 
  -3  11   7    12277.33    12250.20    223.49 o 
  -2  11   7    27133.23    26762.71    285.42 o 
  -1  11   7     3941.63     3608.87     95.07 o 
   0  11   7    21504.66    22081.63    213.98 o 
   1  11   7       70.97      158.97     26.55 o 
   2  11   7     2648.98     2592.98     89.42 o 
   3  11   7      733.53      777.13     71.20 o 
   4  11   7      696.82      709.21     84.05 o 
   5  11   7     1990.60     1896.01     85.75 o 
   6  11   7      402.71      464.90     36.94 o 
   7  11   7     4334.49     4515.14    258.53 o 
   8  11   7    12308.56    12213.16    501.96 o 
   9  11   7      615.15      620.23     60.12 o 
  10  11   7     6263.99     6598.41    314.80 o 
  11  11   7    10442.79    10455.45    547.22 o 
  12  11   7    12759.76    13571.13    482.83 o 
  13  11   7     8277.36     8491.07    682.08 o 
  14  11   7     4403.64     4468.28    289.76 o 
  15  11   7     4929.54     4435.89    357.10 o 
 -15  12   7     1808.79     1645.33    287.59 o 
 -14  12   7     3895.17     4183.60    216.42 o 
 -13  12   7       63.16       97.43     47.67 o 
 -12  12   7     1687.70     1587.45    233.11 o 
 -11  12   7      386.34      339.16     92.23 o 
 -10  12   7     5583.69     5376.85    232.08 o 
  -9  12   7      514.31      599.61    137.64 o 
  -8  12   7     7598.29     7301.47    276.04 o 
  -7  12   7     1142.38     1344.46    213.19 o 
  -6  12   7     1210.40     1271.53    128.58 o 
  -5  12   7    18075.79    18999.25    282.52 o 
  -4  12   7     8158.97     7435.70    230.37 o 
  -3  12   7     8258.82     8610.38    163.11 o 
  -2  12   7       92.73      172.34     33.58 o 
  -1  12   7    15232.46    15357.16    280.88 o 
   0  12   7      645.50      760.00     71.53 o 
   1  12   7    11348.46    11280.58    206.22 o 
   2  12   7     1951.26     2149.74    111.05 o 
   3  12   7     1645.46     1524.23    124.40 o 
   4  12   7     3850.85     3978.53    157.17 o 
   5  12   7      561.62      593.19     46.42 o 
   6  12   7     4554.77     4860.03    252.06 o 
   7  12   7      455.13      591.55     40.75 o 
   8  12   7    10131.17    10259.00    557.20 o 
   9  12   7     4633.68     3498.19    471.31 o 
  10  12   7     2597.97     2395.11    517.81 o 
  11  12   7     3102.86     2553.58    507.82 o 
  12  12   7      182.62      138.44     94.07 o 
  13  12   7     2334.08     1888.94    395.16 o 
  14  12   7       64.83       52.43     45.31 o 
 -15  13   7      325.44      253.48     71.73 o 
 -14  13   7    14968.25    15933.30    546.00 o 
 -13  13   7     1692.04     1648.76    279.34 o 
 -12  13   7    17592.25    18742.79    478.82 o 
 -11  13   7      340.46      377.22     96.75 o 
 -10  13   7    13017.02    13919.39    405.30 o 
  -9  13   7     1190.74     1471.40    263.28 o 
  -8  13   7     2626.82     2661.62    290.95 o 
  -7  13   7      287.17      283.10     91.28 o 
  -6  13   7       46.23       90.48     32.22 o 
  -5  13   7     1665.91     1838.25    201.38 o 
  -4  13   7     3169.68     3243.26    165.56 o 
  -3  13   7     8469.53     8518.75    176.15 o 
  -2  13   7     9712.01     9392.32    148.50 o 
  -1  13   7    12649.97    12744.31    280.39 o 
   0  13   7    15204.32    14831.61    260.08 o 
   1  13   7    24973.42    25396.54    278.37 o 
   2  13   7     7719.47     7077.28    139.35 o 
   3  13   7    39707.55    41277.05    516.15 o 
   4  13   7        8.16       27.29     21.49 o 
   5  13   7    32130.21    33537.25    456.30 o 
   6  13   7        1.77       84.81     54.73 o 
   7  13   7    31493.61    33936.05    769.36 o 
   8  13   7     1723.77     1531.53    361.25 o 
   9  13   7    23397.78    24492.62    805.44 o 
  10  13   7      525.79       41.91     52.46 o 
  11  13   7     8955.60     7654.82    618.84 o 
  12  13   7      260.71      299.58    103.11 o 
  13  13   7     1303.00     1163.73    261.37 o 
  14  13   7      365.98      328.53    104.01 o 
  15  13   7       89.38       48.45     41.11 o 
 -15  14   7     1070.49      775.31    328.87 o 
 -14  14   7      340.31      418.43     88.55 o 
 -13  14   7     1309.63     1277.83    228.38 o 
 -12  14   7     7306.23     7890.14    313.26 o 
 -11  14   7     4885.92     4744.27    245.39 o 
 -10  14   7     9367.43     9952.16    450.81 o 
  -9  14   7     5827.30     6362.93    457.46 o 
  -8  14   7    11686.10    12326.05    272.90 o 
  -7  14   7    12265.64    12501.48    419.61 o 
  -6  14   7    28600.70    28073.10    377.05 o 
  -5  14   7    20274.57    20349.00    282.67 o 
  -4  14   7     8245.12     8615.73    244.95 o 
  -3  14   7    25642.74    25717.19    361.78 o 
  -2  14   7    13862.06    14581.30    317.05 o 
  -1  14   7    25757.07    26291.17    322.10 o 
   0  14   7       91.66      125.26     24.77 o 
   1  14   7    18080.16    18484.25    266.30 o 
   2  14   7      417.91      505.98     74.94 o 
   3  14   7     8568.33     8408.33    222.66 o 
   4  14   7      298.46      306.09     34.81 o 
   5  14   7     2120.14     2583.81    158.67 o 
   6  14   7     1288.34     1273.62    234.87 o 
   7  14   7     2298.61     2413.28    511.60 o 
   8  14   7      597.55      602.00    142.52 o 
   9  14   7     5105.29     3704.08    286.71 o 
  10  14   7     1194.21     1316.96    356.17 o 
  11  14   7    13669.68    14438.70    500.16 o 
  12  14   7     3257.70     2985.65    551.07 o 
  13  14   7    11315.84    12511.83    626.72 o 
  14  14   7     2744.97     2532.48    342.89 o 
 -15  15   7        1.03      -32.99     69.50 o 
 -14  15   7      704.39      658.37    124.91 o 
 -13  15   7     4028.99     3773.81    165.27 o 
 -12  15   7      131.41       77.32     68.21 o 
 -11  15   7     2832.08     2621.20    138.47 o 
 -10  15   7      264.13      334.99    102.49 o 
  -9  15   7    16347.63    15714.85    443.56 o 
  -8  15   7     2333.63     2242.07    255.09 o 
  -7  15   7    12304.02    12924.79    280.70 o 
  -6  15   7     2813.05     2949.22    165.72 o 
  -5  15   7    17037.73    18516.54    305.14 o 
  -4  15   7     6096.04     6648.56    238.25 o 
  -3  15   7     5137.95     4778.78    331.65 o 
  -2  15   7     8738.57     8528.61    123.69 o 
  -1  15   7      232.26      308.00     51.73 o 
   0  15   7     1340.25     1270.57     82.64 o 
   1  15   7     3132.23     3161.29    138.80 o 
   2  15   7    10962.99    10651.47    364.07 o 
   3  15   7    15876.60    16274.30    218.27 o 
   4  15   7     2241.73     2065.98    172.90 o 
   5  15   7     5019.71     6075.58    598.15 o 
   6  15   7      261.40       73.93     59.82 o 
   7  15   7    10824.89    11350.08    668.80 o 
   8  15   7       35.41      -63.93     91.69 o 
   9  15   7      158.20      212.78     82.95 o 
  10  15   7     4821.32     3416.00    281.62 o 
  11  15   7       96.57       43.60     52.38 o 
  12  15   7     2512.42     2381.22    228.93 o 
  13  15   7       28.00      -18.56     69.70 o 
  14  15   7     6701.55     6499.94    409.36 o 
 -14  16   7       62.89       96.08     43.59 o 
 -13  16   7    15484.62    16201.59    622.72 o 
 -12  16   7     1747.37     2143.57    231.43 o 
 -11  16   7     7718.30     8384.78    344.61 o 
 -10  16   7     1158.53     1288.55    244.32 o 
  -9  16   7     3764.81     4007.28    373.79 o 
  -8  16   7     2174.56     2489.14    305.35 o 
  -7  16   7       80.85      122.63     52.06 o 
  -6  16   7     2674.40     2850.96    410.23 o 
  -5  16   7       18.14       75.12     33.12 o 
  -4  16   7     2114.98     1917.77    263.44 o 
  -3  16   7    12417.50    12162.82    367.58 o 
  -2  16   7     6240.68     6398.05    213.67 o 
  -1  16   7     7046.57     7193.39    229.71 o 
   0  16   7    36585.72    37889.74    604.70 o 
   1  16   7     5892.31     5630.92    182.59 o 
   2  16   7    43243.48    45365.55    533.36 o 
   3  16   7     1214.55     1222.25    137.08 o 
   4  16   7    77736.30    80547.02   1456.67 o 
   5  16   7      398.11      236.14    100.42 o 
   6  16   7    45460.57    48746.26   1222.70 o 
   7  16   7     1552.00     1469.84    289.61 o 
   8  16   7    24650.18    25869.50    991.16 o 
   9  16   7     2043.95     2469.42    439.24 o 
  10  16   7    14834.00    16211.92    548.76 o 
  11  16   7      404.06      388.96    113.63 o 
  12  16   7     3306.97     3182.63    459.42 o 
  13  16   7      168.44      168.31     81.30 o 
  14  16   7     1213.31      641.03    152.18 o 
 -14  17   7      116.72      122.86     60.71 o 
 -13  17   7     2909.33     3054.62    163.40 o 
 -12  17   7       46.04      107.32     53.44 o 
 -11  17   7     8799.04     9359.76    390.15 o 
 -10  17   7     5209.56     5430.65    283.15 o 
  -9  17   7     6678.31     6947.84    417.66 o 
  -8  17   7     2548.31     2820.65    327.64 o 
  -7  17   7    16916.69    17008.74    530.33 o 
  -6  17   7    11958.72    11906.08    283.15 o 
  -5  17   7    18732.35    18405.63    336.62 o 
  -4  17   7    26996.34    28796.35    557.50 o 
  -3  17   7    16625.17    16345.69    383.05 o 
  -2  17   7    19569.59    20430.62    269.62 o 
  -1  17   7     9159.63     8827.58    260.56 o 
   0  17   7    24288.97    24152.31    300.19 o 
   1  17   7     4373.64     4174.30    312.27 o 
   2  17   7     5951.57     5906.97    366.37 o 
   3  17   7     2826.18     2691.02    165.88 o 
   4  17   7     9541.68     9063.26    358.47 o 
   5  17   7      398.92      313.76     96.86 o 
   6  17   7      365.21      265.70    146.40 o 
   7  17   7      248.77      286.58     91.40 o 
   8  17   7     5054.57     4785.08    362.20 o 
   9  17   7       73.90      -84.59     84.59 o 
  10  17   7     7833.12     7132.43    399.18 o 
  11  17   7       39.83       53.39     59.82 o 
  12  17   7    10809.74    10940.12    546.59 o 
  13  17   7      280.80      220.65     72.47 o 
  14  17   7     7157.96     7580.37    471.69 o 
 -14  18   7     1877.30     1040.85    439.85 o 
 -13  18   7     3400.43     3646.60    174.03 o 
 -12  18   7     1436.66     1238.87    251.76 o 
 -11  18   7      995.37     1046.49    195.00 o 
 -10  18   7     5887.32     5394.34    240.32 o 
  -9  18   7      251.44      196.09     92.68 o 
  -8  18   7     5458.29     5773.65    304.42 o 
  -7  18   7     6056.60     6028.62    263.22 o 
  -6  18   7     6128.45     5898.31    276.83 o 
  -5  18   7    10646.75    11351.03    341.35 o 
  -4  18   7    20329.07    20025.85    446.19 o 
  -3  18   7    26306.46    25961.63    363.56 o 
  -2  18   7      567.03      589.23    104.72 o 
  -1  18   7    14625.11    14540.17    492.95 o 
   0  18   7     1007.31     1119.63    135.09 o 
   1  18   7    16791.73    16748.03    442.37 o 
   2  18   7     5758.68     6124.05    175.69 o 
   3  18   7    11053.68    10256.35    496.04 o 
   4  18   7     7037.89     6201.36    336.21 o 
   5  18   7     2114.26     1201.04    307.42 o 
   6  18   7     6229.12     6538.31    380.82 o 
   7  18   7      723.06      585.02    201.17 o 
   8  18   7     1198.96      997.21    335.94 o 
   9  18   7     8720.34     8911.43    486.52 o 
  10  18   7       23.94       73.12     58.47 o 
  11  18   7     4457.39     4426.79    540.01 o 
  12  18   7      225.88      186.56     98.12 o 
  13  18   7     5593.45     6035.18    357.04 o 
 -13  19   7       75.91      101.84     39.39 o 
 -12  19   7     8766.20     9231.28    382.68 o 
 -11  19   7     2282.57     2602.67    209.86 o 
 -10  19   7     3279.17     3349.68    437.10 o 
  -9  19   7       82.20      120.30     49.80 o 
  -8  19   7      245.69      226.78     75.09 o 
  -7  19   7     3019.47     2979.05    205.80 o 
  -6  19   7      251.54      239.39     61.27 o 
  -5  19   7      117.40      112.38     38.33 o 
  -4  19   7      344.96      339.99     52.88 o 
  -3  19   7     1087.35      733.06    119.38 o 
  -2  19   7      636.04      642.19     83.86 o 
  -1  19   7    19633.47    19705.25    290.83 o 
   0  19   7     1645.73     1766.19    174.49 o 
   1  19   7    37777.25    37478.12    490.32 o 
   2  19   7     2762.78     2914.94    129.24 o 
   3  19   7    39003.05    37752.07    911.09 o 
   4  19   7     3873.41     3359.17    620.04 o 
   5  19   7    43642.81    49323.88  20751.44 o 
   6  19   7     1319.99     1459.91    337.94 o 
   7  19   7    17283.28    17487.17    668.66 o 
   8  19   7      180.54       63.93     57.76 o 
   9  19   7    11043.79    10801.06    414.44 o 
  10  19   7       56.57       58.25     49.22 o 
  11  19   7     4869.05     4624.09    293.71 o 
  12  19   7      353.75      217.20     71.34 o 
  13  19   7     2822.73     2501.63    399.65 o 
 -13  20   7      715.85      711.50    131.01 o 
 -12  20   7     5156.71     4717.41    278.36 o 
 -11  20   7     2784.79     2721.68    394.32 o 
 -10  20   7     8652.26     8708.21    384.87 o 
  -9  20   7     6897.75     6890.61    381.66 o 
  -8  20   7    13049.03    13044.88    401.38 o 
  -7  20   7     4545.52     4809.90    273.30 o 
  -6  20   7    25926.35    27288.73    697.66 o 
  -5  20   7    11469.35    11525.22    436.78 o 
  -4  20   7    23570.17    23241.22    436.07 o 
  -3  20   7     7239.66     7452.46    242.22 o 
  -2  20   7     9940.30     9484.33    304.41 o 
  -1  20   7     8133.15     7918.59    252.15 o 
   0  20   7     2437.93     2289.76    175.60 o 
   1  20   7     2818.52     2770.94    206.51 o 
   2  20   7      420.37      335.36     52.59 o 
   3  20   7     6060.11     5381.03    300.37 o 
   4  20   7      286.25      150.90     70.12 o 
   5  20   7      213.64      -80.29    248.99 o 
   6  20   7      503.67      596.60    192.70 o 
   7  20   7     1381.91     1389.97    380.72 o 
   8  20   7      701.94      660.91    207.16 o 
   9  20   7     3311.82     2450.01    290.60 o 
  10  20   7      965.93     1218.63    324.57 o 
  11  20   7     6106.60     6482.13    362.44 o 
  12  20   7      970.69      817.58    195.50 o 
 -12  21   7      715.34      826.42    184.64 o 
 -11  21   7      443.57      571.58    109.30 o 
 -10  21   7      437.14      487.45     81.71 o 
  -9  21   7      985.51      868.66    162.82 o 
  -8  21   7     3141.72     3408.50    149.01 o 
  -7  21   7     1188.80     1377.57    278.30 o 
  -6  21   7      994.24     1022.94    213.29 o 
  -5  21   7     3918.62     4317.43    505.04 o 
  -4  21   7     9296.85     8596.68    390.68 o 
  -3  21   7      914.61      894.69    174.55 o 
  -2  21   7    13368.74    13975.41    277.40 o 
  -1  21   7      902.99      766.59    141.74 o 
   0  21   7     1667.39     1325.44    165.72 o 
   1  21   7     1664.39     1749.68    115.78 o 
   2  21   7     5787.96     5096.72    264.64 o 
   3  21   7     3035.94     2960.48    111.47 o 
   4  21   7     1627.69     1682.60    357.55 o 
   5  21   7     4042.34     4207.11    347.68 o 
   6  21   7      106.29      111.13     68.09 o 
   7  21   7     1690.90     1675.64    217.82 o 
   8  21   7     3711.37     3288.41    559.13 o 
   9  21   7      105.82      131.28     91.46 o 
  10  21   7     2264.24     2115.22    498.89 o 
  11  21   7       36.79       53.51     81.52 o 
  12  21   7     1184.08      860.64    294.14 o 
 -12  22   7       11.05       59.04     55.20 o 
 -11  22   7     9573.26     9706.71    409.84 o 
 -10  22   7      573.82      585.39     90.88 o 
  -9  22   7     3079.68     2979.35    141.36 o 
  -8  22   7     2241.67     2385.57    275.12 o 
  -7  22   7     3705.26     3667.72    200.81 o 
  -6  22   7      782.54      768.19    141.22 o 
  -5  22   7      939.15      885.19    194.92 o 
  -4  22   7     5032.81     4809.08    324.64 o 
  -3  22   7      135.65       68.63     34.17 o 
  -2  22   7     5934.34     5661.49    236.22 o 
  -1  22   7      625.25      511.11     85.12 o 
   0  22   7    11994.73    12571.59    314.04 o 
   1  22   7       83.47       97.91     45.89 o 
   2  22   7    12747.61    12393.41    258.69 o 
   3  22   7     1628.07     1695.61    138.59 o 
   4  22   7    18559.87    19615.16    738.00 o 
   5  22   7     2817.38     2918.93    241.21 o 
   6  22   7    13338.62    13936.36    608.42 o 
   7  22   7        7.00       54.85     35.67 o 
   8  22   7     8124.26     8545.22    396.61 o 
   9  22   7      574.76      570.09    158.91 o 
  10  22   7     8667.41     8523.99    437.06 o 
  11  22   7       21.33       21.10     61.99 o 
 -11  23   7     2436.79     2179.61    197.79 o 
 -10  23   7     7983.20     8083.97    349.02 o 
  -9  23   7     8089.19     8326.00    292.17 o 
  -8  23   7     3320.23     2945.99    279.86 o 
  -7  23   7     6870.96     7056.90    359.87 o 
  -6  23   7    10172.67    10317.44    381.35 o 
  -5  23   7    20041.42    19933.26    577.98 o 
  -4  23   7     7509.74     7020.86    335.84 o 
  -3  23   7     9795.06     9683.60    458.65 o 
  -2  23   7     6224.07     6160.70    261.56 o 
  -1  23   7     5557.36     5349.02    223.82 o 
   0  23   7     3046.49     2969.59    167.52 o 
   1  23   7     4541.15     4413.22    183.90 o 
   2  23   7     1113.81     1066.84     93.76 o 
   3  23   7     4889.35     4586.90    243.69 o 
   4  23   7     1061.54      716.65    235.32 o 
   5  23   7     2721.98     2804.77    552.61 o 
   6  23   7     1011.82      956.06    268.36 o 
   7  23   7     1837.95     1540.01    309.11 o 
   8  23   7     1399.56     1339.21    381.24 o 
   9  23   7     7476.17     8075.11    416.14 o 
  10  23   7     2976.44     2926.82    460.90 o 
 -11  24   7       64.55      110.03     58.90 o 
 -10  24   7      350.35      375.09    113.66 o 
  -9  24   7      513.27      393.51     72.84 o 
  -8  24   7      396.56      329.23     99.27 o 
  -7  24   7       78.00       82.59     48.49 o 
  -6  24   7     1227.05      877.95    447.63 o 
  -5  24   7      403.94      366.17     96.10 o 
  -4  24   7     3747.31     2764.19    155.08 o 
  -3  24   7      200.53      173.80     46.44 o 
  -2  24   7       82.51      129.43     42.31 o 
  -1  24   7      553.18      394.56     91.05 o 
   0  24   7       69.65       92.05     33.95 o 
   1  24   7       87.02       53.58     49.66 o 
   2  24   7       94.69      109.59     45.51 o 
   3  24   7      384.49      262.12    125.96 o 
   4  24   7      944.07      748.97    183.76 o 
   5  24   7     2262.25     1870.14    449.60 o 
   6  24   7        0.25      128.55     64.40 o 
   7  24   7      432.35      483.00    130.75 o 
   8  24   7      151.73      108.71     91.48 o 
   9  24   7        2.24      -59.85    113.70 o 
  10  24   7      445.00      479.91    135.34 o 
 -10  25   7     4027.90     4082.46    156.11 o 
  -9  25   7     2682.80     2768.70    184.99 o 
  -8  25   7     7032.09     6718.50    382.28 o 
  -7  25   7     4668.71     4955.71    228.64 o 
  -6  25   7     4523.06     4356.17    211.83 o 
  -5  25   7     4522.42     4378.07    199.88 o 
  -4  25   7     6591.12     5969.51    374.32 o 
  -3  25   7     4274.45     4176.79    198.37 o 
  -2  25   7     3168.38     2771.07     91.33 o 
  -1  25   7     6224.49     6237.76    253.45 o 
   0  25   7      674.83      436.61    138.29 o 
   1  25   7     8406.23     8366.59    309.22 o 
   2  25   7      240.64      179.44     88.34 o 
   3  25   7     7039.92     7420.06    411.76 o 
   4  25   7      988.61      131.60     88.97 o 
   5  25   7     8183.66     9131.48    565.89 o 
   6  25   7      708.82      644.89    180.03 o 
   7  25   7     4140.96     4211.92    276.70 o 
   8  25   7     2091.15     1957.54    438.40 o 
   9  25   7     5449.66     5275.20    407.27 o 
  -9  26   7     1895.70     1886.49    152.15 o 
  -8  26   7      695.19      620.20    112.58 o 
  -7  26   7     1691.95     1454.40    201.40 o 
  -6  26   7     1277.17     1335.11    209.18 o 
  -5  26   7     3899.56     3728.58    212.53 o 
  -4  26   7     4666.58     4280.83    217.52 o 
  -3  26   7     2788.10     2584.19    168.85 o 
  -2  26   7     5509.22     5279.96    233.07 o 
  -1  26   7     1815.00     1636.54    193.86 o 
   0  26   7     8496.15     8984.68    645.46 o 
   1  26   7      462.52      265.83     69.52 o 
   2  26   7     9690.85     9810.62    526.71 o 
   3  26   7      278.49      216.62     77.25 o 
   4  26   7    12906.46    13437.94    590.84 o 
   5  26   7      269.71      213.59     99.59 o 
   6  26   7     6892.56     6542.15    805.27 o 
   7  26   7      729.09      513.35    150.86 o 
   8  26   7     5798.93     5050.12    313.53 o 
  -9  27   7      297.48      225.92     66.65 o 
  -8  27   7       55.67      103.42     48.80 o 
  -7  27   7      126.66       61.27     40.02 o 
  -6  27   7     1251.45     1095.35    156.48 o 
  -5  27   7        4.51       28.13     21.42 o 
  -4  27   7      425.79      163.49     85.96 o 
  -3  27   7      500.22      332.34     72.83 o 
  -2  27   7       51.55       19.76     31.65 o 
  -1  27   7      710.58      699.55    121.67 o 
   0  27   7      322.81      309.98     75.89 o 
   1  27   7     4291.05     4062.91    648.13 o 
   2  27   7       86.18       72.00     75.27 o 
   3  27   7     1553.65     1518.80    311.77 o 
   4  27   7        3.26      -43.57    120.79 o 
   5  27   7     1522.39     1252.82    285.33 o 
   6  27   7      511.02      497.41    234.39 o 
   7  27   7      602.92      538.16    186.87 o 
  -8  28   7     1594.11     1123.95    216.44 o 
  -7  28   7     6344.13     6519.00    287.05 o 
  -6  28   7     2640.00     2708.03    207.88 o 
  -5  28   7     5262.82     4928.42    214.97 o 
  -4  28   7     2453.99     2871.71    279.58 o 
  -3  28   7     9334.86     9405.85    328.79 o 
  -2  28   7     2095.55     2213.00    323.84 o 
  -1  28   7     1045.46      891.28    159.64 o 
   0  28   7     2287.17     2179.06    531.62 o 
   1  28   7     1299.97     1104.17    232.38 o 
   2  28   7     5097.62     5589.77    350.92 o 
   3  28   7      382.29      329.98    118.65 o 
   4  28   7     1962.34     1626.86    363.73 o 
   5  28   7      717.90      627.49    161.84 o 
  -6  29   7       19.66       39.34     23.68 o 
  -5  29   7     3582.59     2908.01    189.30 o 
  -4  29   7       54.49        5.39     29.95 o 
  -3  29   7     5761.83     4802.79    262.71 o 
  -2  29   7      110.36      127.01     49.92 o 
  -1  29   7     6891.85     7467.48    381.15 o 
   0  29   7       79.03       -3.84     74.24 o 
   1  29   7     7990.62     7692.47    394.59 o 
   2  29   7      300.21      255.82    102.22 o 
   3  29   7     7475.71     7953.35    488.00 o 
   4  29   7      184.07      135.21     96.62 o 
   5  29   7     5458.40     5633.32    342.43 o 
  -5  30   7     1502.37     1301.36    119.16 o 
  -4  30   7       66.57       59.31     32.11 o 
  -3  30   7        9.89       50.30     29.11 o 
  -2  30   7     1414.29     1483.45    316.53 o 
  -1  30   7      109.06       63.02     70.06 o 
   0  30   7     4720.25     4662.82    344.44 o 
   1  30   7        9.72       67.18     36.14 o 
   2  30   7     4429.88     4570.48    328.45 o 
   3  30   7       18.54       31.38     66.49 o 
   4  30   7     2818.19     2792.65    173.71 o 
  -3  31   7     1383.23     1056.47    486.40 o 
  -2  31   7      741.41       26.39     30.55 o 
  -1  31   7      279.48      248.73     66.59 o 
   0  31   7      148.01       90.94     57.21 o 
   1  31   7     1238.03      875.06    286.46 o 
   2  31   7       14.83      158.12    280.49 o 
   3  31   7     1209.60     1095.95    414.11 o 
 -15   0   8    11532.00    12492.87    825.17 o 
 -14   0   8     2562.84     2316.69    475.60 o 
 -13   0   8    14263.75    14645.47    519.39 o 
 -12   0   8      332.18      446.13    165.30 o 
 -11   0   8    17112.76    17308.87    658.16 o 
 -10   0   8     4198.64     4237.28    605.45 o 
  -9   0   8    45159.66    45846.58   1034.18 o 
  -8   0   8     7251.32     6301.23    371.13 o 
  -7   0   8     6923.83     7637.28    440.49 o 
  -6   0   8     3609.77     3520.32    324.85 o 
  -5   0   8    18822.07    16965.84    533.85 o 
  -4   0   8     2561.38     2276.14    207.24 o 
  -3   0   8      428.37      387.86     58.36 o 
  -2   0   8     5429.96     5291.41    170.09 o 
  -1   0   8    12285.81    12323.95    292.27 o 
   0   0   8       73.74      119.78     34.04 o 
   1   0   8     3905.41     4518.69    219.22 o 
   2   0   8     5731.41     5256.11    241.46 o 
   3   0   8       68.38      111.17     29.67 o 
   4   0   8    43725.19    43215.02    634.50 o 
   5   0   8      851.94      835.64    126.83 o 
   6   0   8    17344.60    17867.31    290.00 o 
   7   0   8     7049.44     6474.13    759.44 o 
   8   0   8    50712.79    50644.93   1078.88 o 
   9   0   8     3796.56     3948.94    411.08 o 
  10   0   8    30318.84    31198.97    681.17 o 
  11   0   8       60.82       70.29     31.96 o 
  12   0   8    10078.21    10859.89    377.90 o 
  13   0   8     2263.14     2244.99    202.50 o 
  14   0   8     9753.70    10230.02    799.90 o 
 -15   1   8     1071.56     1264.52    198.47 o 
 -14   1   8       19.93       58.66     49.96 o 
 -13   1   8     1031.91      799.63    202.51 o 
 -12   1   8     1692.74     2039.42    345.48 o 
 -11   1   8     1029.98      875.02    171.19 o 
 -10   1   8      271.67      404.03     91.12 o 
  -9   1   8     8315.90     8831.76    413.82 o 
  -8   1   8     1213.57     1419.77    215.58 o 
  -7   1   8    24182.66    24322.04    409.97 o 
  -6   1   8     9141.64     9332.07    330.68 o 
  -5   1   8    24222.98    23425.57    422.35 o 
  -4   1   8    27619.69    26646.25    302.15 o 
  -3   1   8    16382.66    16391.11    302.72 o 
  -2   1   8    37190.09    38017.62    356.10 o 
  -1   1   8    23813.11    23663.98    243.47 o 
   0   1   8    68416.35    70087.91    619.26 o 
   1   1   8     6949.96     7257.30    165.70 o 
   2   1   8    32661.92    33706.04    306.49 o 
   3   1   8     2860.91     3266.56     86.55 o 
   4   1   8    32014.68    33515.98    351.48 o 
   5   1   8     4758.72     5070.42    146.73 o 
   6   1   8     3996.60     3055.00    325.92 o 
   7   1   8     9678.03     9808.17    221.70 o 
   8   1   8     4358.96     4433.83    160.19 o 
   9   1   8     4749.44     4831.90    171.22 o 
  10   1   8     1075.92      730.13    130.30 o 
  11   1   8     2738.16     2924.39    220.34 o 
  12   1   8     3162.79     3083.42    176.59 o 
  13   1   8     1274.10     1121.08    159.32 o 
  14   1   8     6529.85     6519.02    223.94 o 
  15   1   8       75.46       44.24     51.70 o 
 -15   2   8      370.80      353.82     96.30 o 
 -14   2   8       88.40      187.23     70.01 o 
 -13   2   8      762.92      676.11    149.61 o 
 -12   2   8      579.66      555.58    133.76 o 
 -11   2   8     1457.75     1231.01    200.11 o 
 -10   2   8     1489.85     1421.70    295.03 o 
  -9   2   8     3791.50     3596.55    231.38 o 
  -8   2   8     2649.78     2738.11    321.15 o 
  -7   2   8       54.75      124.87     45.95 o 
  -6   2   8    14773.35    14660.90    330.95 o 
  -5   2   8    12830.08    12708.21    238.38 o 
  -4   2   8     6252.45     6154.40    140.09 o 
  -3   2   8    20528.72    19554.64    405.43 o 
  -2   2   8    16544.32    17354.34    263.38 o 
  -1   2   8    35032.16    34552.49    337.89 o 
   0   2   8    15503.29    15130.71    233.22 o 
   1   2   8    50452.96    51562.96    444.04 o 
   2   2   8     3198.95     3290.73    129.78 o 
   3   2   8    17618.88    18214.31    265.16 o 
   4   2   8      450.51      514.56     69.34 o 
   5   2   8     6554.12     6341.60    190.25 o 
   6   2   8     2372.64     2468.71     86.47 o 
   7   2   8     1424.05     1362.97    168.10 o 
   8   2   8     2934.52     3249.36    139.11 o 
   9   2   8      337.55      329.76     58.59 o 
  10   2   8     5448.60     5612.87    208.22 o 
  11   2   8     4360.68     4175.25    248.48 o 
  12   2   8      273.02      302.46     71.32 o 
  13   2   8     4856.50     5441.63    321.53 o 
  14   2   8      397.43      303.60     71.50 o 
  15   2   8     2947.67     2443.82    281.97 o 
 -15   3   8      667.46      690.55    120.35 o 
 -14   3   8    22388.62    23828.62    793.44 o 
 -13   3   8     1040.44     1189.97    243.01 o 
 -12   3   8    15814.73    16447.54    501.07 o 
 -11   3   8     2219.98     2396.64    256.07 o 
 -10   3   8    45601.38    46644.24   1457.30 o 
  -9   3   8     5151.60     4701.94    271.55 o 
  -8   3   8    15979.51    16216.33    468.79 o 
  -7   3   8     1311.39     1691.85    190.92 o 
  -6   3   8     5723.74     6270.83    303.84 o 
  -5   3   8     1369.71     1750.76    161.80 o 
  -4   3   8      277.40      346.48     54.86 o 
  -3   3   8      909.99      957.90     83.86 o 
  -2   3   8     1010.03     1140.05    112.78 o 
  -1   3   8      382.65      475.01     60.21 o 
   0   3   8      260.69      323.08     40.38 o 
   1   3   8     6805.27     6875.15    154.53 o 
   2   3   8     6266.55     6260.91    131.57 o 
   3   3   8    33127.86    34106.26    361.39 o 
   4   3   8     4837.63     4737.17    186.55 o 
   5   3   8    39728.33    40754.06    472.78 o 
   6   3   8      130.97       86.76     59.10 o 
   7   3   8    45185.43    46592.25    469.30 o 
   8   3   8      488.42      626.79     79.04 o 
   9   3   8    55087.10    57683.30    991.46 o 
  10   3   8      394.03      418.62     71.21 o 
  11   3   8    21430.68    22586.74    635.27 o 
  12   3   8     2799.89     2839.20     94.68 o 
  13   3   8    15589.66    16277.99    471.67 o 
  14   3   8     1082.12      929.49    280.32 o 
  15   3   8     4698.83     4640.70    278.89 o 
 -15   4   8        9.71       43.96     43.33 o 
 -14   4   8      163.13      190.24     73.89 o 
 -13   4   8       39.06       87.96     46.49 o 
 -12   4   8     3421.71     2723.55    166.03 o 
 -11   4   8      288.46      427.82    129.63 o 
 -10   4   8     4378.55     4236.69    282.07 o 
  -9   4   8      699.84      666.17    131.46 o 
  -8   4   8    18700.87    17983.88    968.02 o 
  -7   4   8      203.95      487.42     90.78 o 
  -6   4   8    20319.55    19382.48    345.56 o 
  -5   4   8    29330.00    28527.44    500.71 o 
  -4   4   8    14256.41    14124.26    298.60 o 
  -3   4   8    13139.80    13091.17    245.25 o 
  -2   4   8    10044.70     9956.57    215.94 o 
  -1   4   8    61961.27    61886.71    532.79 o 
   0   4   8     7896.21     8243.56    167.60 o 
   1   4   8    23319.56    24102.15    240.14 o 
   2   4   8     3314.62     3597.24    125.14 o 
   3   4   8    24179.90    24633.19    269.59 o 
   4   4   8     6001.90     6390.08    129.47 o 
   5   4   8    10890.43    10639.52    421.81 o 
   6   4   8    17899.35    18945.29    216.57 o 
   7   4   8     3606.27     3583.83    191.89 o 
   8   4   8     2523.49     2612.74    165.44 o 
   9   4   8      127.99      119.58     58.07 o 
  10   4   8     1864.93     1941.77    130.72 o 
  11   4   8     5178.21     5018.22    262.40 o 
  12   4   8       72.46       97.79     35.69 o 
  13   4   8     3804.28     2978.16    598.20 o 
  14   4   8     2697.11     2061.71    368.33 o 
  15   4   8     8198.27     7691.42    463.49 o 
 -15   5   8       87.29      127.84     61.05 o 
 -14   5   8      346.22      371.11     97.43 o 
 -13   5   8      288.63      439.41    101.26 o 
 -12   5   8      250.49      332.63     91.78 o 
 -11   5   8     5480.25     6167.86    326.95 o 
 -10   5   8       64.21      144.08     59.50 o 
  -9   5   8     8662.42     8274.95    341.27 o 
  -8   5   8     1235.81     1427.97    297.46 o 
  -7   5   8    31001.76    32280.47    506.10 o 
  -6   5   8     4896.88     5179.78    179.92 o 
  -5   5   8    15567.94    15758.38    350.61 o 
  -4   5   8    19984.93    20373.61    249.31 o 
  -3   5   8     8911.10     8552.71    164.92 o 
  -2   5   8    21689.64    22008.31    235.76 o 
  -1   5   8     5776.49     6162.28    320.51 o 
   0   5   8    21602.63    21799.92    221.56 o 
   1   5   8      189.06      196.61     26.99 o 
   2   5   8    39617.60    41243.20    509.60 o 
   3   5   8       28.39       47.40     29.61 o 
   4   5   8     9078.90     9085.54    223.87 o 
   5   5   8     3552.01     3510.48    139.71 o 
   6   5   8     7184.46     7521.86    314.34 o 
   7   5   8      193.37      263.49     36.64 o 
   8   5   8       18.54       50.71     30.79 o 
   9   5   8     1446.93     1444.08    100.24 o 
  10   5   8        1.91       36.19     29.63 o 
  11   5   8      427.02      434.75    105.27 o 
  12   5   8     6876.39     6823.33    254.77 o 
  13   5   8      600.31      675.78    180.17 o 
  14   5   8     2362.98     2057.43    283.51 o 
  15   5   8     1295.86      976.26    220.20 o 
 -15   6   8    17779.08    17750.97    719.72 o 
 -14   6   8     2536.48     2177.79    305.78 o 
 -13   6   8    20653.73    21318.51    627.83 o 
 -12   6   8     3108.72     2845.83    155.31 o 
 -11   6   8    27647.91    29387.72    807.31 o 
 -10   6   8     3542.01     3537.99    212.64 o 
  -9   6   8    18503.79    18974.69    384.76 o 
  -8   6   8    13076.34    12988.10    424.42 o 
  -7   6   8     6902.70     6541.99    284.87 o 
  -6   6   8      415.02      371.63     59.67 o 
  -5   6   8      546.47      826.98    104.75 o 
  -4   6   8     4333.90     4081.81    188.71 o 
  -3   6   8     2185.86     2491.73    137.42 o 
  -2   6   8     2947.93     2962.44    169.54 o 
  -1   6   8     5749.80     5681.44    144.15 o 
   0   6   8    10024.08    10324.13    203.13 o 
   1   6   8     6097.26     6085.17    152.94 o 
   2   6   8    36707.43    37866.57    397.84 o 
   3   6   8     4807.79     5357.86    116.49 o 
   4   6   8    64733.48    66208.04   1041.37 o 
   5   6   8     1837.83     1858.39    117.06 o 
   6   6   8    47924.95    50006.32    273.26 o 
   7   6   8      278.72      355.38     40.78 o 
   8   6   8    67003.93    70100.60    992.54 o 
   9   6   8     8959.36     9197.44    286.95 o 
  10   6   8    29627.30    30270.69   1062.70 o 
  11   6   8     2987.80     2768.63    208.71 o 
  12   6   8    14803.79    14876.84    567.04 o 
  13   6   8     3098.79     2821.20    388.12 o 
  14   6   8     7807.89     8705.50    423.87 o 
  15   6   8      564.46      526.39    116.34 o 
 -15   7   8        6.57       87.53     43.22 o 
 -14   7   8       33.07       35.16     39.68 o 
 -13   7   8      997.02     1105.97    274.15 o 
 -12   7   8     1220.14     1322.22    291.41 o 
 -11   7   8     3578.02     3995.06    470.96 o 
 -10   7   8     1536.02     1567.51    227.54 o 
  -9   7   8     2277.68     2358.41    283.93 o 
  -8   7   8     2864.74     3002.85    254.74 o 
  -7   7   8    11207.27    11261.90    359.63 o 
  -6   7   8    24268.14    23737.62   1489.78 o 
  -5   7   8     7691.75     7047.12    286.47 o 
  -4   7   8    34989.44    35016.59    482.37 o 
  -3   7   8     8991.69     8865.17    188.82 o 
  -2   7   8    37608.15    38179.61    408.33 o 
  -1   7   8     2738.15     2909.21    130.64 o 
   0   7   8    45793.07    46305.77    481.43 o 
   1   7   8      690.51      695.27     85.97 o 
   2   7   8     7258.61     7608.32    147.46 o 
   3   7   8       12.57       50.73     20.17 o 
   4   7   8     9836.60    10178.97    215.36 o 
   5   7   8     2538.97     2513.81     83.67 o 
   6   7   8      243.87      157.66     53.31 o 
   7   7   8     1987.66     2376.76    153.10 o 
   8   7   8     1175.80     1178.10     81.67 o 
   9   7   8      219.90      246.77     44.42 o 
  10   7   8     1637.28     1321.61    156.13 o 
  11   7   8      107.49      137.32     50.91 o 
  12   7   8     4019.39     3638.00    802.80 o 
  13   7   8     1222.87      838.76    225.24 o 
  14   7   8     1916.95     1376.77    288.32 o 
  15   7   8      913.83      616.26    164.78 o 
 -15   8   8       31.18       67.60     42.62 o 
 -14   8   8       19.95       74.24     50.84 o 
 -13   8   8       15.36      175.10     75.72 o 
 -12   8   8      210.01      208.61     60.01 o 
 -11   8   8     2577.91     2833.98    358.56 o 
 -10   8   8     7153.99     6760.14    328.94 o 
  -9   8   8     3870.48     3897.80    638.74 o 
  -8   8   8     4621.33     4905.87    300.18 o 
  -7   8   8    14756.63    13613.75    422.97 o 
  -6   8   8    19732.05    20097.65    357.53 o 
  -5   8   8    12465.16    12382.42    332.90 o 
  -4   8   8    11217.61    11870.28    265.99 o 
  -3   8   8    28628.42    28992.04    373.16 o 
  -2   8   8     3889.77     3937.00    237.17 o 
  -1   8   8    11770.47    11676.37    216.00 o 
   0   8   8       19.22       62.69     37.80 o 
   1   8   8    21305.34    22299.90    281.01 o 
   2   8   8      185.64      152.05     27.08 o 
   3   8   8     7091.14     7792.06    212.08 o 
   4   8   8      372.69      394.98     53.19 o 
   5   8   8     1488.89     1544.73    123.62 o 
   6   8   8      668.83      636.90     66.10 o 
   7   8   8      425.26      392.82     51.60 o 
   8   8   8      574.77      653.17     74.49 o 
   9   8   8     2085.38     2243.87    160.91 o 
  10   8   8       19.57       70.25     32.05 o 
  11   8   8     2273.68     2258.47    496.17 o 
  12   8   8      466.98      405.52    151.57 o 
  13   8   8     4529.31     4291.14    333.23 o 
  14   8   8      753.16      502.85    110.19 o 
  15   8   8     1312.03      860.86    237.73 o 
 -15   9   8       28.70       79.08     56.84 o 
 -14   9   8    12110.80    11548.08    504.28 o 
 -13   9   8     2267.81     1796.22    256.91 o 
 -12   9   8    16893.39    18057.45    486.02 o 
 -11   9   8     2692.89     2334.83    318.74 o 
 -10   9   8    12952.18    14151.03    394.79 o 
  -9   9   8    14717.95    15790.30    393.65 o 
  -8   9   8     8212.27     8178.87    454.32 o 
  -7   9   8     2786.32     2596.86    309.76 o 
  -6   9   8    12026.68    11868.87    353.60 o 
  -5   9   8     1939.98     2144.88    190.51 o 
  -4   9   8     3623.40     3891.53    181.99 o 
  -3   9   8      864.78      917.80     98.68 o 
  -2   9   8       55.76      145.25     24.21 o 
  -1   9   8    30173.29    30039.62    359.79 o 
   0   9   8     1541.48     1731.92    123.69 o 
   1   9   8    44949.91    46477.50    491.62 o 
   2   9   8      824.60      982.83     78.65 o 
   3   9   8    78649.76    80578.27   8725.55 o 
   4   9   8      855.35      738.70     71.71 o 
   5   9   8    40811.68    43331.98    509.73 o 
   6   9   8     2210.84     2140.68    187.97 o 
   7   9   8    54895.70    56253.39    666.26 o 
   8   9   8     1660.16     1691.12    101.22 o 
   9   9   8    17886.94    18881.92    443.04 o 
  10   9   8    11008.97    11613.74    304.92 o 
  11   9   8    15256.75    15608.31    533.25 o 
  12   9   8      946.81      692.20    233.56 o 
  13   9   8     5761.06     5675.27    335.24 o 
  14   9   8     2210.93     1851.66    259.32 o 
  15   9   8     2019.51     1686.67    142.87 o 
 -15  10   8      432.30      219.63     93.55 o 
 -14  10   8       65.27      129.02     58.89 o 
 -13  10   8       64.10      113.69     61.08 o 
 -12  10   8     1770.92     1680.19    460.86 o 
 -11  10   8      716.01      813.35    178.48 o 
 -10  10   8     3237.77     3279.42    237.16 o 
  -9  10   8     2927.77     3104.58    174.29 o 
  -8  10   8     3128.18     2942.82    295.16 o 
  -7  10   8     5113.01     5138.59    340.24 o 
  -6  10   8     9984.56    10680.10    333.66 o 
  -5  10   8     3940.57     4174.35    226.74 o 
  -4  10   8       40.01       87.61     29.30 o 
  -3  10   8    13547.40    12910.26    282.77 o 
  -2  10   8     2923.72     3001.18    139.60 o 
  -1  10   8    14325.84    14914.56    325.03 o 
   0  10   8     1292.59     1280.44    108.99 o 
   1  10   8    11053.45    10892.33    210.53 o 
   2  10   8       11.65       30.22     21.77 o 
   3  10   8     5232.40     5180.79    177.10 o 
   4  10   8      104.51      117.72     33.10 o 
   5  10   8    11071.12    11709.68    334.50 o 
   6  10   8      525.49      610.24     60.68 o 
   7  10   8        3.42       27.75     16.02 o 
   8  10   8     1727.99     1900.50    114.35 o 
   9  10   8      211.31      182.65     54.35 o 
  10  10   8      231.23      157.64     79.20 o 
  11  10   8     1004.54      683.53    187.98 o 
  12  10   8      673.30      639.26    114.70 o 
  13  10   8     1160.14      877.48    202.86 o 
  14  10   8      520.47      350.20    100.44 o 
 -15  11   8      178.50      141.98     62.18 o 
 -14  11   8       74.91       64.44     42.75 o 
 -13  11   8      308.49      420.22     90.72 o 
 -12  11   8      911.50      830.02    142.19 o 
 -11  11   8      353.59      292.76     74.26 o 
 -10  11   8     4378.01     4369.57    255.19 o 
  -9  11   8     1294.22     1308.56    204.05 o 
  -8  11   8    10175.55    10286.56    414.16 o 
  -7  11   8     3020.24     3167.48    216.89 o 
  -6  11   8    10890.84    10947.24    360.55 o 
  -5  11   8     6803.74     7081.44    230.31 o 
  -4  11   8    20698.60    21780.60    298.27 o 
  -3  11   8     7371.33     7466.84    241.64 o 
  -2  11   8    18730.78    20233.20    281.45 o 
  -1  11   8      420.95      626.15     79.13 o 
   0  11   8     8649.20     8642.95    225.56 o 
   1  11   8      434.72      457.80     68.31 o 
   2  11   8     7587.23     7886.35    254.69 o 
   3  11   8     1594.15     1377.90     69.73 o 
   4  11   8     2954.99     2890.80    219.40 o 
   5  11   8       34.05       47.58     29.02 o 
   6  11   8       55.12       53.68     18.37 o 
   7  11   8      115.80      199.30     51.26 o 
   8  11   8     2542.40     2442.05    144.21 o 
   9  11   8      379.67      601.50    327.75 o 
  10  11   8     2415.10     2109.47    387.47 o 
  11  11   8      991.21     1087.62    247.12 o 
  12  11   8      222.42      188.67     80.12 o 
  13  11   8       20.81       41.42     56.98 o 
  14  11   8     1101.85      689.26    169.88 o 
 -14  12   8      154.59      214.91     54.01 o 
 -13  12   8     9019.79     9328.65    343.80 o 
 -12  12   8      305.16      424.62     89.67 o 
 -11  12   8     9211.19     9720.17    372.34 o 
 -10  12   8      313.25      431.03    119.22 o 
  -9  12   8     2454.41     2310.60    289.36 o 
  -8  12   8     1242.43     1402.41    191.47 o 
  -7  12   8     4818.15     4992.69    260.97 o 
  -6  12   8      186.92      243.40     85.69 o 
  -5  12   8     5989.89     5847.95    282.57 o 
  -4  12   8     1722.43     1908.11    239.21 o 
  -3  12   8     2267.58     2451.75    126.95 o 
  -2  12   8     6342.50     6590.08    244.70 o 
  -1  12   8      147.74      144.18     32.07 o 
   0  12   8     8560.13     8765.30    243.25 o 
   1  12   8     1931.66     2098.71     99.71 o 
   2  12   8    10443.66    11217.57    284.62 o 
   3  12   8       28.58       66.75     24.06 o 
   4  12   8    12013.71    12038.06    274.08 o 
   5  12   8      974.95     1043.59     74.74 o 
   6  12   8    12064.80    11805.26    294.76 o 
   7  12   8     2918.28     2974.06    197.97 o 
   8  12   8    17334.20    16949.56    401.19 o 
   9  12   8     3759.73     3742.65   1905.00 o 
  10  12   8     8061.12     8122.83    799.34 o 
  11  12   8      769.16      690.26    161.43 o 
  12  12   8    13472.28    13602.26    592.56 o 
  13  12   8      315.01      225.18    121.09 o 
  14  12   8     5960.56     5840.29    417.04 o 
 -14  13   8      565.96      417.24    120.33 o 
 -13  13   8     1516.05     1312.64    224.58 o 
 -12  13   8     1369.80     1679.91    304.42 o 
 -11  13   8      391.71      412.57     85.82 o 
 -10  13   8     3578.29     4077.71    248.59 o 
  -9  13   8       35.43       70.08     59.63 o 
  -8  13   8     1937.07     1990.35    251.01 o 
  -7  13   8      377.47      475.62     86.69 o 
  -6  13   8      795.57      888.39    125.64 o 
  -5  13   8     3830.44     4304.81    180.64 o 
  -4  13   8      153.22       91.89     24.95 o 
  -3  13   8      142.28      183.00     36.71 o 
  -2  13   8      343.29      336.84     55.25 o 
  -1  13   8      271.07      230.39     44.54 o 
   0  13   8     1015.74     1283.64    112.45 o 
   1  13   8      749.61      741.31     41.03 o 
   2  13   8      299.48      355.23     51.96 o 
   3  13   8     7235.81     7383.36    310.93 o 
   4  13   8     4050.34     4015.81    180.81 o 
   5  13   8     1197.72     1175.98     69.19 o 
   6  13   8     1425.17     1253.55    122.02 o 
   7  13   8     3810.91     3484.49    256.00 o 
   8  13   8     1306.39      985.65    259.66 o 
   9  13   8     3192.32     3467.56    465.57 o 
  10  13   8       42.42      -12.37    164.37 o 
  11  13   8     1376.49     1212.48    202.26 o 
  12  13   8      674.63      369.16    109.94 o 
  13  13   8      316.71      220.89     71.23 o 
  14  13   8        1.94      -47.93     62.67 o 
 -14  14   8      315.94      252.83     78.74 o 
 -13  14   8     3020.83     2905.08    196.78 o 
 -12  14   8      998.35     1267.48    254.26 o 
 -11  14   8     2426.38     2251.78    340.68 o 
 -10  14   8       67.39      128.17     66.71 o 
  -9  14   8     7755.86     7881.56    466.78 o 
  -8  14   8      133.68      110.23     59.25 o 
  -7  14   8     1037.92     1067.00    256.77 o 
  -6  14   8        6.64       42.74     44.32 o 
  -5  14   8      552.57      470.46     68.85 o 
  -4  14   8     4806.40     4658.12    250.96 o 
  -3  14   8     1021.61      820.15    105.27 o 
  -2  14   8      602.31      535.46     85.99 o 
  -1  14   8     2081.12     2490.46    252.82 o 
   0  14   8      156.72      203.15     44.89 o 
   1  14   8      671.82      906.57     97.03 o 
   2  14   8      438.68      349.23     58.06 o 
   3  14   8     5967.81     5578.67    168.36 o 
   4  14   8     3934.40     3632.28    143.17 o 
   5  14   8     4971.01     4933.36    261.14 o 
   6  14   8     1171.10     1296.29    108.59 o 
   7  14   8       67.49      132.56     61.66 o 
   8  14   8     1328.79     1457.08    258.20 o 
   9  14   8       48.19       22.11    154.81 o 
  10  14   8     7590.16     7406.84    413.42 o 
  11  14   8       55.07       84.72     61.71 o 
  12  14   8      985.46      678.87    297.37 o 
  13  14   8       18.32        2.78     47.76 o 
 -14  15   8     4129.44     4233.73    296.74 o 
 -13  15   8       29.76       61.59     30.24 o 
 -12  15   8     3834.87     3734.00    233.29 o 
 -11  15   8      756.10      734.89    129.41 o 
 -10  15   8     3708.66     4016.39    205.77 o 
  -9  15   8      763.65      781.02    190.92 o 
  -8  15   8     2678.25     2715.82    267.74 o 
  -7  15   8     5259.53     5447.20    310.15 o 
  -6  15   8    15046.09    14945.48    370.12 o 
  -5  15   8     3264.72     3251.23    257.95 o 
  -4  15   8    27891.32    28322.15    383.29 o 
  -3  15   8     4115.03     4043.63    175.59 o 
  -2  15   8    12471.60    12306.79    312.17 o 
  -1  15   8     8516.94     8482.17    252.63 o 
   0  15   8    19843.83    20699.73    343.19 o 
   1  15   8     3247.90     3076.80    155.64 o 
   2  15   8     6894.96     7002.22    198.22 o 
   3  15   8     2698.20     2460.81    218.05 o 
   4  15   8     3256.50     3004.81    152.37 o 
   5  15   8     1006.76     1023.18     65.46 o 
   6  15   8      239.45      269.15    106.88 o 
   7  15   8     1974.57     2086.99    406.28 o 
   8  15   8      206.89       56.90     50.95 o 
   9  15   8     4219.33     4208.46    237.22 o 
  10  15   8      394.04      244.68     83.28 o 
  11  15   8     7296.29     6875.36    701.65 o 
  12  15   8     3216.39     3643.28    252.79 o 
  13  15   8     7763.11     7665.19    471.21 o 
 -13  16   8      554.85      479.30    136.38 o 
 -12  16   8      904.96      961.84    162.96 o 
 -11  16   8     1882.45     1694.09    333.02 o 
 -10  16   8     1192.92     1370.27    193.38 o 
  -9  16   8     2790.88     2945.64    111.64 o 
  -8  16   8     2403.20     2445.30    382.15 o
[truncated: 113,852 more chars]
